# Supplementary material for: Multi-Omics Decoding of Potential Microbial–Genetic Synergy Underlying Polysaccharide and Glycosidic Polymer Biosynthesis in Two Cultivars of Lilium brownii var. viridulum Baker
Source: Metabolites. 2025 Oct 30;15(11):712. doi: 10.3390/metabo15110712 (PMC12654296; doi:10.3390/metabo15110712)
Supplement: Supplementary file 1 [file metabolites-15-00712-s001.zip]

Archive with 2 entries (2 files):
- Additional file S1.pdf
- metabolites-3921060-supplementary-proof done.xlsx
