# Supplementary material for: Multi-Omics Decoding of Potential Microbial–Genetic Synergy Underlying Polysaccharide and Glycosidic Polymer Biosynthesis in Two Cultivars of Lilium brownii var. viridulum Baker
Source: Metabolites. 2025 Oct 30;15(11):712. doi: 10.3390/metabo15110712 (PMC12654296; doi:10.3390/metabo15110712)
Supplement: Supplementary file 1 [file metabolites-15-00712-s001.zip › metabolites-3921060-supplementary-proof done.xlsx]

## Sheet: S1
Tanle S1: Identification of differential metabolites between X and L. xf, X; ly, L
Index	Compounds	物质	Class I	物质一级分类	Class II	物质二级分类	Formula	Level	CAS	xf-1	xf-2	xf-3		ly-1	ly-2	ly-3		VIP	P-value	FDR	Fold_Change	Log2FC	Type
Wbmp003643	Cimicifugic acid E-glucose-rhamnose	升麻酸E-葡萄糖-鼠李素	Phenolic acids	酚酸类	Phenolic acids	酚酸类	C33H40O19	1	-	4.4778e+07	4.27854e+07	3.43352e+07	4.06329e+07	18391.2	10600.6	18391.9	15794.6	1.23564	0.00615331	0.0219774	2572.59	11.329	up	2572.59
mws1035	Kaempferol-3-O-robinoside-7-O-rhamnoside (Robinin)*	山柰酚-3-O-刺槐糖苷-7-O-鼠李糖苷 (刺槐苷)*	Flavonoids	黄酮	Flavonols	黄酮醇	C33H40O19	1	301-19-9	3.81752e+07	3.41972e+07	3.19115e+07	3.47613e+07	15900.9	12437.9	17144.9	15161.2	1.23674	0.0027625	0.0130392	2292.78	11.1629	up	2292.78
Hmbn006558	27-O-(3-Hydroxy-3-methylglutaroyl)spirost-5-ene-3,27-diol(isonarthogenin)-3-O-rhamnosyl-(1→2)-O-[glucosyl-(1→4)]-glucoside	27-O-(3-羟基-3-甲基戊二酰基)螺旋甾烷-5-烯-3,27-二醇(异纳尔索皂苷元)-3-O-鼠李糖基-(1→2)-O-[葡萄糖基-(1→4)]-葡萄糖苷	Steroids	甾体	Steroidal saponins	甾体皂苷	C51H80O22	1	-	4.27743e+07	3.84932e+07	4.09905e+07	4.07527e+07	56745.3	29302.6	37764.5	41270.8	1.2355	0.000928295	0.00722909	987.446	9.94756	up	987.446
Hmbn006860	27-O-(3-O-Glucosyl-3-methylglutaroyl)isonarthogenin-3-O-[rhamnosyl-(1→2)]-glucoside	27-O-(3-O-葡萄糖基-3-甲基戊二酰基)异纳尔索皂苷元-3-O-[鼠李糖基-(1→2)]-葡萄糖苷	Steroids	甾体	Steroidal saponins	甾体皂苷	C51H80O22	1	-	4.7771e+07	4.19388e+07	4.4905e+07	4.48716e+07	98314.1	15180.2	105121	72871.7	1.21603	0.00140561	0.00893489	615.762	9.26623	up	615.762
Xmyp005654	Kaempferol-4'-O-glucoside	山柰酚-4'-O-葡萄糖苷	Flavonoids	黄酮	Flavonols	黄酮醇	C21H20O11	1	52222-74-9	1.56753e+07	1.49604e+07	1.48328e+07	1.51562e+07	113947	76314.4	87993.9	92751.8	1.23606	0.000295983	0.0043036	163.406	7.35232	up	163.406
Lmsp004915	Aureusidin-4-O-glucoside*	金鱼草素-4-O-葡萄糖苷*	Flavonoids	黄酮	Aurones	橙酮类	C21H20O11	1	-	1.82629e+07	1.62595e+07	1.38465e+07	1.6123e+07	126123	124860	72131.1	107705	1.2334	0.00628723	0.0222118	149.696	7.22589	up	149.696
Hmpp003270	Luteolin-4'-O-glucoside*	木犀草素-4'-O-葡萄糖苷*	Flavonoids	黄酮	Flavones	黄酮	C21H20O11	1	6920-38-3	1.22513e+07	1.06364e+07	9.11334e+06	1.0667e+07	91488.3	66708.5	106766	88321	1.23438	0.00724733	0.0245905	120.776	6.91618	up	120.776
Zmhn001905	HydroxyAloe-emodin-8-O-glucoside	羟基芦荟大黄素-8-O-葡萄糖苷	Quinones	醌类	Anthraquinone	蒽醌	C21H20O11	3	-	1.91407e+06	1.51415e+06	1.94131e+06	1.78984e+06	24042.8	1828.02	20110.1	15327	1.17929	0.00590248	0.0215093	116.777	6.86761	up	116.777
pmn001716	Carthamone*	醌式红花苷*	Flavonoids	黄酮	Chalcones	查耳酮	C21H20O11	1	86579-00-2	1.37528e+06	1.44435e+06	1.31345e+06	1.37769e+06	23307.5	11149.1	5951.65	13469.4	1.22117	0.000629831	0.00606473	102.283	6.67642	up	102.283
Zmjn005011	1-Feruloyl-3-p-coumaroyl-2',6'-diacetylsucrose	1-阿魏酰-3-对香豆酰基-2',6'-二乙酰基蔗糖	Phenolic acids	酚酸类	Phenolic acids	酚酸类	C36H42O19	1	-	350029	345897	355879	350602	4118.37	8237.88	8828.72	7061.66	1.2275	2.01959e-06	0.000594127	49.6487	5.63368	up	49.6487
Hmfp002563	Esculeogenin A	番茄皂苷元 A	Alkaloids	生物碱	Steroid alkaloids	甾体类生物碱	C27H45NO4	2	-	2.0671e+06	2.54565e+06	1.88379e+06	2.16551e+06	48015.4	42589.5	70599	53734.6	1.23132	0.00852006	0.0269308	40.3001	5.33271	up	40.3001
Zmjn004640	2,6-Diferuloyl-2'-acetylsucrose	2,6-二阿魏酰-2'-乙酰基蔗糖	Phenolic acids	酚酸类	Phenolic acids	酚酸类	C34H40O18	1	-	2.04107e+07	1.98649e+07	1.82265e+07	1.95007e+07	390742	544018	586045	506935	1.23385	0.00109983	0.00784477	38.4679	5.26558	up	38.4679
pmp000753	Diosgenin-3-O-rhamnosyl(1→2)glucoside*	薯蓣皂苷元-3-O-鼠李糖基(1→2)葡萄糖苷*	Steroids	甾体	Steroidal saponins	甾体皂苷	C39H62O12	2	-	311753	323032	360147	331644	9534.49	9917.92	8256.1	9236.17	1.23636	0.00202853	0.0110467	35.9071	5.1662	up	35.9071
Layp008215	prosapogenin B*	薯蓣次苷 B*	Steroids	甾体	Steroidal saponins	甾体皂苷	C39H62O12	2	-	387658	403006	454553	415072	13369.9	13864.5	15994.4	14409.6	1.23604	0.00250671	0.0126287	28.8053	4.84826	up	28.8053
Wcdp007276	Spirost-5-en-3-ol (Diosgenin)	螺旋甾烷-5-烯-3-醇 (薯蓣皂苷元)	Steroids	甾体	Steroid	甾体	C27H42O3	2	512-04-9	1.15338e+06	1.16112e+06	1.19955e+06	1.17135e+06	45243.7	41116.8	40789.9	42383.5	1.23704	0.000139047	0.00297315	27.6369	4.78852	up	27.6369
pmn001419	1-O-p-Coumaroyl-β-D-glucose*	1-O-对香豆酰-β-D-葡萄糖*	Phenolic acids	酚酸类	Phenolic acids	酚酸类	C15H18O8	1	7139-64-2	4.79549e+06	5.50756e+06	5.28678e+06	5.19661e+06	174033	201098	190979	188703	1.23628	0.00173885	0.0100728	27.5385	4.78338	up	27.5385
Jmyn005535	Yamogenin-3-O-glucosyl(1→2)[xylosyl(1→3)]glucosyl(1→4)galactoside	雅姆皂苷元-3-O-葡萄糖基(1→2)[木糖基(1→3)]葡萄糖基(1→4)半乳糖苷	Steroids	甾体	Steroidal saponins	甾体皂苷	C49H78O22	2	-	4.3152e+06	3.69447e+06	3.69899e+06	3.90289e+06	148398	150403	138892	145898	1.23654	0.00299053	0.0136264	26.7508	4.74151	up	26.7508
Lmyn006011	Gingerglycolipid B	姜糖脂 B	Lipids	脂质	Glycerol ester	甘油酯	C33H58O14	1	88168-90-5	696911	631325	633034	653756	21767.2	25016.5	31280	26021.2	1.23416	0.00100149	0.00751814	25.124	4.65099	up	25.124
Zmhn002301	p-Coumaric acid-4-O-glucoside*	对香豆酸-4-O-葡萄糖苷*	Phenolic acids	酚酸类	Phenolic acids	酚酸类	C15H18O8	1	117405-48-8	2.8009e+06	2.97867e+06	2.73702e+06	2.83886e+06	93798.8	129275	116232	113102	1.23468	0.000562691	0.0058025	25.1001	4.64962	up	25.1001
zjgp122317	4-O-(2''-O-acetyl-6''-P-coumaroyl-β-D-glucopyranosyl)-P-coumaric acid	4-O-(2''-O-乙酰基-6''-P-香豆酰-β-D-吡喃葡萄糖基)-P-香豆酸	Others	其它类	Others	其它	C26H26O11	1	-	1.39066e+06	1.40895e+06	1.46928e+06	1.42296e+06	59438.6	49546.2	69380.7	59455.2	1.23487	0.00014825	0.00303598	23.9334	4.58095	up	23.9334
Zbfn008434	1-O-Linoleoyl-3-O-galactopyranosyl-L-glycerol	1-O-亚麻酰基-3-O-吡喃半乳糖基-L-甘油	Lipids	脂质	Glycerol ester	甘油酯	C27H48O9	1	-	2.23495e+06	2.71718e+06	2.67647e+06	2.54286e+06	122375	103639	95310.2	107108	1.23504	0.00391535	0.016202	23.7411	4.56932	up	23.7411
Zmcp005839	Furost-5,20(22)-diene-3,26-diol-3-O-arabinosyl(1→4)[rhamnosyl(1→2)]glucoside-26-O-glucoside (Parisyunnanoside B)*	呋甾烷-5,20(22)-二烯-3,26-二醇-3-O-阿拉伯糖基(1→4)[鼠李糖基(1→2)]葡萄糖苷-26-O-葡萄糖苷 (伪原皂苷 Pa)*	Steroids	甾体	Steroidal saponins	甾体皂苷	C50H80O21	2	945865-37-2	334544	286609	425411	348855	12999.6	17949.3	14926.5	15291.8	1.23182	0.0144759	0.0397131	22.8132	4.5118	up	22.8132
Lmjn003562	3,6'-Diferuloylsucrose	3,6'-二阿魏酰蔗糖	Phenolic acids	酚酸类	Phenolic acids	酚酸类	C32H38O17	1	107172-40-7	6.23859e+07	5.5003e+07	5.22316e+07	5.65402e+07	2.15832e+06	2.88827e+06	3.09046e+06	2.71235e+06	1.23298	0.00294468	0.0135923	20.8455	4.38166	up	20.8455
Hmhn003067	Phenylpropionic acid-O-β-D-glucopyranoside	苯基丙酸-O-β-D-吡喃葡萄糖苷	Phenolic acids	酚酸类	Phenolic acids	酚酸类	C15H18O8	1	-	1.63847e+06	1.86903e+06	1.7804e+06	1.76263e+06	72765.1	59629.6	123308	85234.4	1.22449	0.00076105	0.00662615	20.6798	4.37015	up	20.6798
Zjhp082661	Yamogenin-Glc-Glc-Rha-Xyl*	雅姆皂苷元-葡萄糖-葡萄糖-鼠李糖-木糖苷*	Steroids	甾体	Steroidal saponins	甾体皂苷	C50H80O21	2	-	231391	252689	241392	241824	12597.5	12267.2	10526	11796.9	1.23624	0.000634835	0.0060727	20.4989	4.35748	up	20.4989
Zmyn005245	2,3'-Di-feruloyl sucrose	2,3'-二-阿魏酰蔗糖	Phenolic acids	酚酸类	Phenolic acids	酚酸类	C32H38O17	1	-	2.89882e+07	2.8214e+07	3.00854e+07	2.90959e+07	1.19136e+06	1.41252e+06	1.82766e+06	1.47718e+06	1.23266	9.9525e-05	0.00263108	19.6969	4.2999	up	19.6969
Zjzp081807	2-Hydroxy diosgenin-Glc	2-羟基薯蓣皂苷元-葡萄糖苷	Steroids	甾体	Steroidal saponins	甾体皂苷	C33H52O9	3	-	454276	474625	448319	459073	27050.4	24857.9	22641.3	24849.9	1.23644	0.000245713	0.00392601	18.4739	4.20741	up	18.4739
Lmmn004491	Medicagenic acid-3-O-glucosyl-(1,6)-glucosyl-(1,3)-glucoside	苜蓿酸-3-O-葡萄糖基-(1,6)-葡萄糖基-(1,3)-葡萄糖苷	Terpenoids	萜类	Triterpene Saponin	三萜皂苷	C48H76O21	3	37838-43-0	5.62947e+06	4.72086e+06	6.14768e+06	5.49933e+06	352620	305505	299924	319350	1.23498	0.00635138	0.0223605	17.2204	4.10605	up	17.2204
MWSHY0165	Isosakuranetin-7-O-glucoside (Isosakuranin)	异樱花素-7-O-葡萄糖苷 (异野樱黄苷)	Flavonoids	黄酮	Flavonols	黄酮醇	C22H24O10	3	491-69-0	1.07313e+06	1.02279e+06	965661	1.02053e+06	79218.3	44633.2	66130.4	63327.3	1.22832	0.000381921	0.00482882	16.1151	4.01034	up	16.1151
Lmyn005812	Gingerglycolipid A	姜糖脂 A	Lipids	脂质	Glycerol ester	甘油酯	C33H56O14	1	145937-22-0	78526.2	92793.7	89532.7	86950.9	6827.77	4823.89	4637.78	5429.81	1.23189	0.0022574	0.0117644	16.0136	4.00123	up	16.0136
Zbfn006821	2-Cinnamoyl-6-p-coumaroyl-glucosyl-xylose	2-肉桂酰-6-对香豆酰-葡萄糖基-木糖	Phenolic acids	酚酸类	Phenolic acids	酚酸类	C29H32O13	2	-	355639	397239	353627	368835	21560.5	24821.1	23544.4	23308.7	1.23598	0.00162064	0.0096574	15.8239	3.98404	up	15.8239
Zjbp081727	Diosgenin-Glc-Glc-Rha-Xyl	薯蓣皂苷元-葡萄糖-葡萄糖-鼠李糖-木糖	Steroids	甾体	Steroidal saponins	甾体皂苷	C50H80O21	1	-	431790	454055	538644	474830	22281.7	40871.2	27120.7	30091.2	1.22555	0.00435882	0.0172221	15.7797	3.98	up	15.7797
Zmgp005232	1,7-diphenyl-4,6-diene-3-heptanone	1,7-二苯基-4,6-二烯-3-庚酮	Others	其它类	Ketone compounds	酮类化合物	C19H18O	3	-	128395	119736	126802	124977	8939.46	6405.15	8672.08	8005.56	1.23363	0.000188174	0.00337783	15.6113	3.96452	up	15.6113
MWSmce590	Digoxigenin-3-O-glucosyl(1→4)digitoxosyl(1→4)digitoxosyl(1→4)digitoxoside (Deslanoside)	异羟基洋地黄毒苷元-3-O-葡萄糖基(1→4)洋地黄毒糖基(1→4)洋地黄毒糖基(1→4)洋地黄毒糖苷 (去乙酰毛花苷丙)	Steroids	甾体	Cardiac glycoside	强心苷	C47H74O19	2	17598-65-1	634781	684007	717844	678877	30362.7	46543.2	62729.2	46545	1.2217	0.000393352	0.00493047	14.5854	3.86645	up	14.5854
Lsjp211303	Spirost-4-en-3-one (Diosgenone)	螺旋甾烷-4-烯-3-酮 (薯蓣皂苷元酮)	Steroids	甾体	Steroid	甾体	C27H40O3	1	2137-22-6	7.08482e+06	6.62246e+06	6.33023e+06	6.67917e+06	523373	442535	462544	476151	1.23608	0.00111143	0.00784477	14.0274	3.81018	up	14.0274
Zjhp082621	Diosgenin-Glc-Xyl	薯蓣皂苷元-葡萄糖-木糖苷	Steroids	甾体	Steroidal saponins	甾体皂苷	C38H60O12	2	-	699141	687207	571105	652485	54230.1	44956.2	40651.6	46612.6	1.23332	0.00421099	0.0170551	13.998	3.80715	up	13.998
Zbsp005715	Hesperetin-7-O-(6''-malonyl)glucoside	橙皮素-7-O-(6''-丙二酰)葡萄糖苷	Flavonoids	黄酮	Flavanones	二氢黄酮	C25H26O14	2	-	92639.4	127384	109415	109813	10186.2	3871.51	10304.4	8120.72	1.20022	0.00748025	0.0251184	13.5226	3.7573	up	13.5226
Lamp006225	Hydroxymethyl coumarin glucoside	羟甲基香豆素葡萄糖苷	Lignans and Coumarins	木脂素和香豆素	Coumarins	香豆素	C16H18O8	1	-	1.05817e+07	1.0457e+07	9.52698e+06	1.01886e+07	697857	808564	866461	790961	1.235	0.00101077	0.00751814	12.8813	3.6872	up	12.8813
Jmyp004233	Spirost-5-en-3-ol-3-O-glucosyl(1→4)galactoside*	螺旋甾烷-5-烯-3-醇-3-O-葡萄糖基(1→4)半乳糖苷*	Steroids	甾体	Steroidal saponins	甾体皂苷	C39H62O13	2	-	3.29645e+06	3.65322e+06	3.74946e+06	3.56638e+06	225916	322221	291333	279823	1.23211	0.00120142	0.00808734	12.7451	3.67187	up	12.7451
HJN087	Naringenin-4'-O-glucoside*	柚皮素-4'-O-葡萄糖苷*	Flavonoids	黄酮	Flavanones	二氢黄酮	C21H22O10	3	-	209224	179035	184590	190949	12317.7	11378.4	22761.4	15485.8	1.21843	0.000885666	0.00706834	12.3306	3.62417	up	12.3306
Zmhn001793	6-O-Caffeoyl-D-glucose*	6-O-咖啡酰-D-葡萄糖*	Phenolic acids	酚酸类	Phenolic acids	酚酸类	C15H18O9	1	-	4.12063e+06	2.49067e+06	3.91002e+06	3.50711e+06	265946	351354	339707	319002	1.22327	0.0245576	0.0566773	10.994	3.45864	up	10.994
Zjhp082633	Yamogenin-Glc-Glc-Xyl	雅姆皂苷元-葡萄糖-葡萄糖-木糖苷	Steroids	甾体	Steroidal saponins	甾体皂苷	C44H70O17	2	-	238167	244656	180189	221004	23249	24525.2	13882.6	20552.3	1.21933	0.00888484	0.0274864	10.7533	3.4267	up	10.7533
Lmpp003662	Delphinidin-3-O-(6''-O-p-coumaroyl)glucoside	飞燕草素-3-O-(6''-O-对香豆酰)葡萄糖苷	Flavonoids	黄酮	Anthocyanidins	花青素	C30H27O14+	3	-	359907	227288	184000	257065	10833.5	41217.4	20307.2	24119.3	1.16643	0.0444725	0.0862174	10.6581	3.41387	up	10.6581
zjbp120108	5(6)-En-spirost-3-ol-3-O-glucosyl-(1→4)-[rhamnosyl-(1→2)]-galactoside*	5(6)-烯-螺旋甾烷-3-醇-3-O-葡萄糖基-(1→4)-[鼠李糖基-(1→2)]-半乳糖苷*	Steroids	甾体	Steroidal saponins	甾体皂苷	C45H72O17	1	-	1.20394e+07	1.04254e+07	1.20444e+07	1.15031e+07	1.00655e+06	1.14941e+06	1.13738e+06	1.09778e+06	1.23542	0.00251742	0.0126287	10.4785	3.38936	up	10.4785
Zjhp082640	Yamogenin-Glc-Glc-Rha*	雅姆皂苷元-葡萄糖-葡萄糖-鼠李糖苷*	Steroids	甾体	Steroidal saponins	甾体皂苷	C45H72O17	1	-	1.05496e+07	9.64779e+06	9.53237e+06	9.9099e+06	914274	858542	1.06951e+06	947443	1.23481	0.00088962	0.00706834	10.4596	3.38676	up	10.4596
Lmsp004670	Kaempferol-3-O-glucoside-7-O-rhamnoside*	山柰酚-3-O-葡萄糖苷-7-O-鼠李糖苷*	Flavonoids	黄酮	Flavonols	黄酮醇	C27H30O15	1	2392-95-2	4.52478e+06	5.30144e+06	7.84475e+06	5.89032e+06	565379	577129	601970	581493	1.22487	0.033852	0.0709234	10.1297	3.34051	up	10.1297
Zjhp082626	Yamogenin-Glc-Glc*	雅姆皂苷元-葡萄糖-葡萄糖苷*	Steroids	甾体	Steroidal saponins	甾体皂苷	C39H62O13	2	-	4.78161e+06	5.07835e+06	5.01283e+06	4.9576e+06	533175	494532	448546	492084	1.23602	0.000171685	0.00323199	10.0747	3.33266	up	10.0747
Zmxp003107	Luteolin-7,3'-di-O-glucoside	木犀草素-7,3'-O-二葡萄糖苷	Flavonoids	黄酮	Flavones	黄酮	C27H30O16	3	52187-80-1	124334	117656	185858	142616	16461.6	14780.7	11422.4	14221.6	1.22296	0.0269444	0.0603125	10.0281	3.32598	up	10.0281
Lmmp002013	Dihydroferuloylputrescine	二氢阿魏酰腐胺	Alkaloids	生物碱	Phenolamine	酚胺	C14H22N2O3	2	-	1.02615e+06	1.16514e+06	949446	1.04691e+06	107515	109623	114161	110433	1.23503	0.00448147	0.017611	9.48005	3.2449	up	9.48005
Lman002731	Grevilloside F	银桦苷 F	Phenolic acids	酚酸类	Phenolic acids	酚酸类	C15H18O9	2	1094004-50-8	1.10983e+06	789361	1.04006e+06	979749	89043.5	130208	98530.6	105927	1.22565	0.0111807	0.0324485	9.24925	3.20934	up	9.24925
Zasp003840	Deltonin*	三角叶薯蓣皂苷*	Steroids	甾体	Steroidal saponins	甾体皂苷	C45H72O17	1	55659-75-1	1.01899e+07	9.96508e+06	1.18557e+07	1.06702e+07	1.17464e+06	1.17855e+06	1.16637e+06	1.17319e+06	1.23588	0.00391799	0.016202	9.0951	3.18509	up	9.0951
pmn001642	Kaempferol-3-O-(2''-O-acetyl)glucuronide	山柰酚-3-O-(2''-O-乙酰)葡萄糖醛酸苷	Flavonoids	黄酮	Flavonols	黄酮醇	C23H20O13	3	-	909178	789959	789959	829699	63828.4	101759	111008	92198.7	1.22109	0.00108056	0.0078166	8.99903	3.16977	up	8.99903
Zjhp082607	3-Hydroxyspirost-5-en-12-one (Gentrogenin)*	3-羟基螺甾烷-5-烯-12-酮 (静特诺皂苷元)*	Steroids	甾体	Steroid	甾体	C27H40O4	2	427-28-1	189918	182843	187054	186605	21004.1	16675.3	26642.2	21440.6	1.22775	3.72248e-06	0.000676448	8.70335	3.12157	up	8.70335
WaYn005089	Neosakuranin	新樱花苷	Flavonoids	黄酮	Flavanones	二氢黄酮	C22H24O10	3	-	2.58571e+06	2.5412e+06	2.55027e+06	2.55906e+06	269702	256477	363884	296688	1.2308	3.08792e-05	0.00140307	8.62542	3.10859	up	8.62542
mws0913	Kaempferol-3-O-galactoside (Trifolin)*	山柰酚-3-O-半乳糖苷(三叶豆苷)*	Flavonoids	黄酮	Flavonols	黄酮醇	C21H20O11	1	23627-87-4	2.0646e+06	2.65794e+06	2.60679e+06	2.44311e+06	286842	256213	332335	291796	1.23038	0.00708449	0.0241238	8.37267	3.06569	up	8.37267
Hmbn003560	Regaloside E	王百合苷 E	Phenolic acids	酚酸类	Phenolic acids	酚酸类	C20H26O12	2	123134-21-4	1.24446e+07	1.15759e+07	1.12176e+07	1.1746e+07	1.48296e+06	1.45129e+06	1.28077e+06	1.40501e+06	1.23568	0.000929738	0.00722909	8.36013	3.06353	up	8.36013
Lmmp003903	Kaempferol-3-O-(2''-O-acetyl)glucoside	山柰酚-3-O-(2''-O-乙酰)葡萄糖苷	Flavonoids	黄酮	Flavonols	黄酮醇	C23H22O12	3	-	404550	397074	435288	412304	47061.8	56116.7	48262.8	50480.4	1.23509	0.000583163	0.00582421	8.1676	3.02991	up	8.1676
Lmmp001947	Gossypetin-3-O-glucoside*	棉黄素-3-O-葡萄糖苷*	Flavonoids	黄酮	Flavonols	黄酮醇	C21H20O13	3	-	818579	895585	767069	827077	138014	83445.1	97428.2	106296	1.22386	0.000662242	0.00615325	7.7809	2.95994	up	7.7809
MWSHY0061	Kaempferol-3-O-neohesperidoside*	山柰酚-3-O-新橙皮糖苷*	Flavonoids	黄酮	Flavonols	黄酮醇	C27H30O15	1	32602-81-6	3.81445e+06	5.3457e+06	7.48936e+06	5.54984e+06	717893	734457	726484	726278	1.21447	0.0455085	0.0875257	7.64148	2.93385	up	7.64148
Zbzp003056	Isoorientin-7-O-glucoside*	异荭草素-7-O-葡萄糖苷*	Flavonoids	黄酮	Flavones	黄酮	C27H30O16	2	-	650868	614056	757895	674273	85435.1	97986.1	98510	93977.1	1.23341	0.00512813	0.0192988	7.17487	2.84295	up	7.17487
Lakn003294	2-β-D-Glucopyranosyloxy-5-hydroxyphenylacetic acidmethylester*	2-β-D-吡喃葡萄糖氧基-5-羟基苯乙酸甲酯*	Phenolic acids	酚酸类	Phenolic acids	酚酸类	C15H20O9	1	-	775660	642329	864681	760890	92081.6	114463	116113	107553	1.22889	0.00888486	0.0274864	7.07458	2.82264	up	7.07458
Cmhp005227	4,8-Dihydroxy Naphthol-1-O-glucoside	4,8-二羟基萘酚-1-O-葡萄糖苷	Quinones	醌类	Naphthol	萘酚类	C16H18O8	1	-	9.73954e+07	8.94419e+07	5.53371e+07	8.07248e+07	1.10342e+07	1.28629e+07	1.04928e+07	1.14633e+07	1.21417	0.0326411	0.0689958	7.042	2.81599	up	7.042
Lmcp004347	Cyanidin-3-O-(6''-O-caffeoyl-2''-O-xylosyl)glucoside	矢车菊素-3-O-(6''-O-咖啡酰-2''-O-木糖基)葡萄糖苷	Flavonoids	黄酮	Anthocyanidins	花青素	C35H35O18+	3	-	663072	613699	698383	658385	85435.1	97986.1	98510	93977.1	1.23488	0.00144576	0.00902202	7.0058	2.80855	up	7.0058
mws0046	Naringenin-7-O-Neohesperidoside(Naringin)*	柚皮素-7-O-新橙皮糖苷(柚皮苷)*	Flavonoids	黄酮	Flavanones	二氢黄酮	C27H32O14	2	10236-47-2	198596	176507	182683	185929	24532.3	23303.8	31888.9	26575	1.23029	0.000429446	0.00507654	6.99637	2.80661	up	6.99637
Jmwn006041	Dehydrodiconiferylalcohol-9'-O-glucoside	脱氢双松柏醇-9'-O-葡萄糖苷	Lignans and Coumarins	木脂素和香豆素	Lignans	木脂素	C26H32O11	3	-	86644.4	79414.4	108302	91453.7	14450.5	8362.9	17214.7	13342.7	1.20333	0.00777647	0.0255237	6.85421	2.77699	up	6.85421
Lmsn002815	Kaempferol-3-O-rutinoside(Nicotiflorin)*	山柰酚-3-O-芸香糖苷(烟花苷)*	Flavonoids	黄酮	Flavonols	黄酮醇	C27H30O15	3	17650-84-9	714542	651824	568194	644853	93431.2	89103.8	103548	95361.1	1.23273	0.00551262	0.0204473	6.76223	2.7575	up	6.76223
pmn001315	Regaloside	王百合苷	Phenolic acids	酚酸类	Phenolic acids	酚酸类	C20H26O12	2	-	2.10561e+07	2.67934e+07	1.78513e+07	2.19003e+07	3.23055e+06	3.60238e+06	2.89096e+06	3.2413e+06	1.22457	0.0185817	0.0469876	6.75664	2.75631	up	6.75664
Zjhp082613	Diosgenin-Glc	薯蓣皂苷元-葡萄糖苷	Steroids	甾体	Steroidal saponins	甾体皂苷	C33H52O8	3	-	4.53099e+06	5.14835e+06	3.26946e+06	4.31626e+06	667903	702285	549778	639989	1.22069	0.0212615	0.051438	6.74428	2.75366	up	6.74428
Walp004391	7-C-Glucosylcoumarin	7-C-葡萄糖基香豆素	Lignans and Coumarins	木脂素和香豆素	Coumarins	香豆素	C15H16O7	1	-	1.56592e+07	1.59572e+07	1.72095e+07	1.62753e+07	2.88774e+06	1.71892e+06	2.64092e+06	2.41586e+06	1.22046	3.68482e-05	0.00153078	6.73686	2.75208	up	6.73686
Zjbp081707	6-one-sarsasapogenin-Glc	6-酮-菝葜皂苷元-Glc	Steroids	甾体	Steroidal saponins	甾体皂苷	C33H52O9	2	-	601561	660262	704521	655448	89824	102485	102094	98134.3	1.23435	0.00243829	0.0123961	6.67909	2.73965	up	6.67909
Zmsp004363	Quercetin-3-O-(6''-O-acetyl)glucoside	槲皮素-3-O-(6''-O-乙酰)葡萄糖苷	Flavonoids	黄酮	Flavonols	黄酮醇	C23H22O13	3	-	168081	164098	166088	166089	28855.3	26716.2	19897	25156.2	1.22884	4.86223e-05	0.00186044	6.60234	2.72298	up	6.60234
Lmtp003948	3',5',5,7-Tetrahydroxy-4'-methoxyflavanone-3'-O-glucoside	3',5',5,7-四羟基-4'-甲氧基黄烷酮-3'-O-葡萄糖苷	Flavonoids	黄酮	Flavones	黄酮	C22H24O12	2	-	737399	715664	674707	709256	101487	123627	97992.3	107702	1.233	0.00015839	0.00314221	6.58534	2.71926	up	6.58534
pmn001583	Quercetin-3-O-robinobioside	槲皮素-3-O-洋槐糖苷	Flavonoids	黄酮	Flavonols	黄酮醇	C27H30O16	3	52525-35-6	140923	93147.8	134795	122955	11094.3	28191.2	17165.6	18817	1.18144	0.0131345	0.0368449	6.53426	2.70802	up	6.53426
Wafp004912	22-Hydroxytomatidine-3-O-glucoside	22-羟基番茄次碱-3-O-葡萄糖苷	Alkaloids	生物碱	Steroid alkaloids	甾体类生物碱	C33H55NO8	2	-	7.96801e+06	3.03701e+06	4.02626e+06	5.01042e+06	697602	757600	896451	783884	1.17435	0.106764	0.168917	6.39179	2.67622	up	6.39179
Lmmp003271	Gossypetin-8-O-glucoside	棉黄素-8-O-葡萄糖苷	Flavonoids	黄酮	Flavonols	黄酮醇	C21H20O13	3	652-78-8	683276	858876	745491	762548	121952	122555	116731	120413	1.23357	0.00629387	0.0222118	6.33279	2.66284	up	6.33279
Wbmp003752	Cimicifugic acid E-glucose	升麻酸E-葡萄糖	Phenolic acids	酚酸类	Phenolic acids	酚酸类	C27H30O15	1	-	1.37626e+07	1.15109e+07	1.16478e+07	1.23071e+07	1.92338e+06	1.86047e+06	2.0771e+06	1.95365e+06	1.23408	0.00465757	0.0181049	6.29955	2.65525	up	6.29955
Zjhp082628	Diosgenin-Gal-Glc	薯蓣皂苷元-半乳糖-葡萄糖苷	Steroids	甾体	Steroidal saponins	甾体皂苷	C39H62O13	3	-	5.14427e+06	5.703e+06	5.63305e+06	5.49344e+06	859919	884337	913104	885787	1.23608	0.00135063	0.00872809	6.20177	2.63268	up	6.20177
MWStz082	Edpetiline	西贝母碱苷	Alkaloids	生物碱	Steroid alkaloids	甾体类生物碱	C33H53NO8	1	32685-93-1	1.31661e+07	6.10204e+06	1.38282e+07	1.10321e+07	2.05246e+06	1.86842e+06	1.53506e+06	1.81865e+06	1.18042	0.0645381	0.113743	6.06612	2.60077	up	6.06612
Smln004290	Aloesaponarin I	芦荟皂苷 I	Quinones	醌类	Anthraquinone	蒽醌	C17H12O6	3	-	442295	659727	435596	512540	145687	54441.8	57466.3	85865	1.16099	0.0173622	0.0450825	5.96913	2.57752	up	5.96913
Hmfp002251	Esculeogenin B1-O-glucoside	番茄皂苷元 B1-O-葡萄糖	Alkaloids	生物碱	Steroid alkaloids	甾体类生物碱	C33H55NO9	3	-	3.3213e+06	4.1728e+06	4.3946e+06	3.9629e+06	640182	638997	716020	665066	1.23024	0.00936799	0.0284365	5.95865	2.57499	up	5.95865
Layp003352	Kaempferol-xylosyl glucosyl glucoside	山柰酚-木糖基葡萄糖基葡萄糖苷	Flavonoids	黄酮	Flavonols	黄酮醇	C32H38O20	2	-	1.10176e+06	745630	696563	847985	136991	150489	151903	146461	1.21991	0.0314131	0.0673668	5.78982	2.53352	up	5.78982
Qaxp004683	Arillatose B	6'-O-阿魏酰蔗糖	Phenolic acids	酚酸类	Phenolic acids	酚酸类	C22H30O14	1	137941-45-8	1.48243e+07	1.17902e+07	1.58504e+07	1.4155e+07	3.05282e+06	1.37194e+06	2.99137e+06	2.47204e+06	1.18299	0.00420019	0.0170551	5.72603	2.51754	up	5.72603
mws1212	Ferulic acid methyl ester	阿魏酸甲酯	Phenolic acids	酚酸类	Phenolic acids	酚酸类	C11H12O4	3	2309-07-1	1.182e+07	1.1762e+07	1.14699e+07	1.1684e+07	1.99564e+06	2.01179e+06	2.12488e+06	2.04411e+06	1.23675	1.87676e-05	0.00094097	5.71594	2.51499	up	5.71594
Lmsp003881	Kaempferol-3-O-rutinoside-7-O-rhamnoside	山柰酚-3-O-芸香糖苷-7-O-鼠李糖苷	Flavonoids	黄酮	Flavonols	黄酮醇	C33H40O19	1	-	1.77731e+07	1.38156e+07	1.35287e+07	1.50392e+07	2.60303e+06	2.5787e+06	2.76074e+06	2.64749e+06	1.2306	0.0118851	0.0340177	5.68054	2.50603	up	5.68054
Zjmp101909	isodiosgenin-Glc-Glc	异薯蓣皂苷元-Glc-Glc	Steroids	甾体	Steroidal saponins	甾体皂苷	C39H62O13	3	-	194817	236808	175744	202456	40357.1	25918.3	41086.3	35787.2	1.21312	0.0078756	0.0256177	5.65722	2.50009	up	5.65722
Lmdp002969	Myricetin-3-O-galactoside*	杨梅素-3-O-半乳糖苷*	Flavonoids	黄酮	Flavonols	黄酮醇	C21H20O13	3	15648-86-9	464094	810361	826591	700348	112313	146597	115020	124643	1.2015	0.0386554	0.0779541	5.61883	2.49027	up	5.61883
HJN090	Butin-7-O-glucoside*	紫铆素-7-O-葡萄糖苷*	Flavonoids	黄酮	Flavanones	二氢黄酮	C21H22O10	3	-	217054	224910	209203	217056	38652.8	36160.9	42829.3	39214.3	1.23466	0.000102397	0.00265866	5.53511	2.46861	up	5.53511
MWSslk201	Sec-O-Glucosylhamaudol	亥茅酚苷	Others	其它类	Chromone	色酮类	C21H26O10	3	80681-44-3	752880	787030	807595	782501	117550	128667	186027	144081	1.22013	3.25569e-05	0.00143448	5.43097	2.44121	up	5.43097
pmn001637	Kaempferol-3-O-arabinoside (Juglanin)	山柰酚-3-O-阿拉伯糖苷 (胡桃苷)	Flavonoids	黄酮	Flavonols	黄酮醇	C20H18O10	3	5041-67-8	52345.2	54280.9	64847.7	57157.9	9300.95	12781	10404.9	10828.9	1.22568	0.00455933	0.0178686	5.27827	2.40006	up	5.27827
Lmsp004166	Quercetin-3-O-glucoside-7-O-rhamnoside*	槲皮素-3-O-葡萄糖苷-7-O-鼠李糖苷*	Flavonoids	黄酮	Flavonols	黄酮醇	C27H30O16	3	-	155606	175879	274639	202041	32484.2	60447	24366.2	39099.1	1.15748	0.0382487	0.0773485	5.16741	2.36944	up	5.16741
Zmhn001703	5-O-Galloyl-D-hamamelose*	5-O-没食子酰-D-金缕梅糖*	Phenolic acids	酚酸类	Phenolic acids	酚酸类	C13H16O10	2	-	296257	312802	349594	319551	55601.5	55414	76180	62398.5	1.22485	0.00105151	0.00768291	5.12113	2.35646	up	5.12113
Zbjp003056	Orientin-7-O-glucoside*	荭草素-7-O-葡萄糖苷*	Flavonoids	黄酮	Flavones	黄酮	C27H30O16	2	-	456405	324393	426568	402455	78816	75701.8	82564.2	79027.3	1.227	0.0147538	0.0402478	5.09261	2.3484	up	5.09261
Zmlp003063	Luteolin-7-O-(2''-O-rhamnosyl)rutinoside*	木犀草素-7-O-(2''-O-鼠李糖基)芸香糖苷*	Flavonoids	黄酮	Flavones	黄酮	C33H40O19	1	-	3.32636e+07	3.64372e+07	3.37825e+07	3.44944e+07	6.47941e+06	6.70398e+06	7.22919e+06	6.80419e+06	1.23522	0.000773121	0.00669118	5.06959	2.34187	up	5.06959
Qmgp102508	2'-O-β-D-glucopyranosyl-11-hydroxyvincoside lactam	2'-氧-β-D-吡喃葡萄糖基-11-羟基葡萄糖苷内酰胺	Alkaloids	生物碱	Plumerane	吲哚类生物碱	C32H40N2O14	3	-	95446	152397	150848	132897	26018.8	34285.9	18849.4	26384.7	1.18955	0.0244311	0.0565649	5.03689	2.33253	up	5.03689
Lmfn000604	6-O-Galloyl-β-D-glucose*	6-O-没食子酰-β-D-葡萄糖*	Phenolic acids	酚酸类	Phenolic acids	酚酸类	C13H16O10	2	13186-19-1	255099	271811	284290	270400	52596.5	57390.7	52934.3	54307.2	1.23548	0.00112323	0.00785179	4.97908	2.31588	up	4.97908
Lhzp102628	3-Epidiosgenin-3-O-glucoside*	3-表薯蓣皂苷元-3-O-葡萄糖苷*	Steroids	甾体	Steroidal saponins	甾体皂苷	C33H52O8	3	-	568439	364023	591160	507874	141385	71151.6	93976	102171	1.18274	0.0232337	0.054959	4.97083	2.31349	up	4.97083
MWSmce568	17-Hydroxyspirost-5-en-3-yl-2-O-[6-deoxymannosyl(1→2)]glucoside (Polyphyllin VI)	17-羟基螺旋甾烷-5-烯-3-基-2-O-[6-脱氧基甘露糖基(1→2)]葡萄糖苷 (重楼皂苷 VI)	Steroids	甾体	Steroidal saponins	甾体皂苷	C39H62O13	2	55916-51-3	4.93488e+06	5669721	5.46996e+06	5.35819e+06	1.13215e+06	1.07145e+06	1.14074e+06	1.11478e+06	1.235	0.00245426	0.0124338	4.80649	2.26498	up	4.80649
Lmsn001014	1-O-Galloyl-β-D-glucose*	1-O-没食子酰-β-D-葡萄糖*	Phenolic acids	酚酸类	Phenolic acids	酚酸类	C13H16O10	2	58511-73-2	297578	283907	330178	303888	48481.3	69133.2	73616.8	63743.7	1.2184	0.000463024	0.00521932	4.76733	2.25318	up	4.76733
Lmpp003465	Myricetin-3-O-β-D-glucoside*	杨梅素-3-O-β-D-葡萄糖苷*	Flavonoids	黄酮	Flavonols	黄酮醇	C21H20O13	3	19833-12-6	455976	746776	553324	585359	96072.5	140166	136667	124302	1.20065	0.0298648	0.0645222	4.70918	2.23547	up	4.70918
pmn001420	1-O-Caffeoyl-β-D-glucose*	1-O-咖啡酰-β-D-葡萄糖*	Phenolic acids	酚酸类	Phenolic acids	酚酸类	C15H18O9	1	14364-08-0	2.84848e+06	2.14942e+06	2.84572e+06	2.61454e+06	372705	377556	920530	556930	1.15476	0.00274062	0.0130392	4.69456	2.23099	up	4.69456
Lmdp003171	Azalein (Azaleatin-3-O-rhamnoside)	杜鹃黄苷	Flavonoids	黄酮	Flavonols	黄酮醇	C22H22O11	3	29028-02-2	78532.2	78463.3	94766.1	83920.5	17725.9	15306.1	20791.8	17941.2	1.22544	0.00397879	0.0163263	4.67752	2.22574	up	4.67752
Zmjp003291	Vitexin-2''-O-galactoside	牡荆素-2''-O-半乳糖苷	Flavonoids	黄酮	Flavones	黄酮	C27H30O15	2	-	2.94516e+06	1.94862e+06	2.45601e+06	2.44993e+06	508049	472495	591648	524064	1.21847	0.0202991	0.0500815	4.67488	2.22493	up	4.67488
Wagn011658	1-Palmitoyl-Sn-Glycerol 3-O-Diglucoside	1-棕榈酰-Sn-甘油 3-O-二葡萄糖苷	Lipids	脂质	Glycerol ester	甘油酯	C31H58O14	3	-	25079.9	24166.3	28594.1	25946.8	5973.52	5379.11	5692.31	5681.65	1.23384	0.00392236	0.016202	4.56677	2.19117	up	4.56677
Lmfp003403	Quercetagetin-7-O-glucoside(Quercetagitrin)*	槲皮万寿菊素-7-O-葡萄糖苷(万寿菊苷)*	Flavonoids	黄酮	Flavonols	黄酮醇	C21H20O13	3	548-75-4	614273	596612	706195	639027	127193	150454	144785	140810	1.23154	0.00343077	0.0148906	4.5382	2.18212	up	4.5382
pmp000449	2'-O-Glucosyl-11-hydroxy vincoside lactam	2'-O-葡萄糖基-11-羟基长春花碱	Alkaloids	生物碱	Plumerane	吲哚类生物碱	C32H40N2O14	2	-	130998	154277	111409	132228	30614	27190.8	30566.2	29457	1.22541	0.0136509	0.0379512	4.48885	2.16635	up	4.48885
Hmmn002544	Ferulic acid-4-O-glucoside	阿魏酸-4-O-葡萄糖苷	Phenolic acids	酚酸类	Phenolic acids	酚酸类	C16H20O9	1	117405-51-3	295093	242674	204818	247529	42719	59221.9	66611	56184	1.20548	0.0134078	0.0374182	4.40568	2.13937	up	4.40568
Lazp002140	Chrysoeriol glucosyl xylosyl glucoside	金圣草黄素葡萄糖基木糖基葡萄糖苷	Flavonoids	黄酮	Flavones	黄酮	C33H40O20	1	-	3.53993e+06	4.00562e+06	2.92444e+06	3.48999e+06	781200	786254	810935	792796	1.22707	0.0131517	0.0368449	4.40213	2.1382	up	4.40213
Lmjp002461	Quercetin-3-O-neohesperidoside*	槲皮素-3-O-新橘皮糖苷*	Flavonoids	黄酮	Flavonols	黄酮醇	C27H30O16	3	29662-79-1	165778	133943	85732.4	128484	29159.7	42444.1	18955.5	30186.4	1.14282	0.0425996	0.0834986	4.25636	2.08962	up	4.25636
mws0906	Coniferin	松柏苷	Phenolic acids	酚酸类	Phenolic acids	酚酸类	C16H22O8	2	531-29-3	2.42559e+06	2.22172e+06	2.46155e+06	2.36962e+06	521200	419457	734176	558278	1.20689	0.000145409	0.00302035	4.24452	2.0856	up	4.24452
MWSslk216	Sibiricose A5*	西伯利亚远志糖苷 A5*	Phenolic acids	酚酸类	Phenolic acids	酚酸类	C22H30O14	1	107912-97-0	3.34014e+07	2.35483e+07	2.21453e+07	2.6365e+07	5.42166e+06	8.22475e+06	5.10583e+06	6.25074e+06	1.19351	0.0229253	0.0545554	4.2179	2.07652	up	4.2179
zjbp120110	3-Hydroxy-spirost-5-en-7-one (7-Ketodiosgenin)	3-羟基-螺旋甾烷-5-烯-7-酮 (7-酮基薯蓣皂苷元)	Steroids	甾体	Steroidal saponins	甾体皂苷	C27H40O4	1	6877-72-1	2.49742e+06	4.23423e+06	3.49996e+06	3.41054e+06	755609	834007	853838	814485	1.20616	0.0351957	0.0726706	4.18736	2.06604	up	4.18736
Hmfp002478	Esculeogenin B-O-glucoside	番茄皂苷元 B-O-葡萄糖	Alkaloids	生物碱	Steroid alkaloids	甾体类生物碱	C33H55NO9	3	-	4.35092e+06	4.78807e+06	5.80258e+06	4.98052e+06	1.10037e+06	1.29312e+06	1.18174e+06	1.19174e+06	1.22601	0.0115877	0.0333633	4.1792	2.06323	up	4.1792
Hmcp001858	Kaempferol-3-O-arabinoside-7-O-rhamnoside	山柰酚-3-O-阿拉伯糖苷-7-O-鼠李糖苷	Flavonoids	黄酮	Flavonols	黄酮醇	C26H28O14	3	-	139044	159097	205909	168016	39694.6	45069.7	36597.3	40453.9	1.21706	0.0218834	0.0525925	4.15329	2.05425	up	4.15329
pmn001671	Furanofructosyl-α-D-(6-mustard acyl)glucoside*	呋喃果糖基-α-D-(6-芥子酰基)葡萄糖苷*	Phenolic acids	酚酸类	Phenolic acids	酚酸类	C23H32O15	3	-	1.44379e+06	1.97102e+06	2.54148e+06	1.98543e+06	456246	427062	575651	486319	1.19469	0.0395145	0.0790433	4.08256	2.02947	up	4.08256
Zmhn002032	4-O-(6'-O-Glucosylcaffeoylglucosyl)-4-hydroxybenzyl alcohol	4-O-(6'-O-葡萄糖基咖啡酰葡萄糖基)-4-羟基苄醇	Phenolic acids	酚酸类	Phenolic acids	酚酸类	C28H34O15	2	-	173167	161135	149126	161143	39196.4	38327.2	40962.3	39495.3	1.23432	0.00293795	0.0135923	4.08005	2.02859	up	4.08005
Wagn012030	2-Palmitoyl-Sn-Glycerol 3-O-Diglucoside	2-棕榈酰-Sn-甘油 3-O-二葡萄糖苷	Lipids	脂质	Glycerol ester	甘油酯	C31H58O14	3	-	25985.4	20722.6	28624.1	25110.7	5656.26	7824.85	5078.44	6186.52	1.20648	0.00838453	0.0267349	4.05894	2.0211	up	4.05894
Cmbn003192	Regaloside K	王百合苷K	Phenolic acids	酚酸类	Phenolic acids	酚酸类	C18H24O11	1	138772-00-6	4.24931e+06	3.45403e+06	3.64464e+06	3.78266e+06	1.17484e+06	1.05061e+06	641879	955778	1.19266	0.00115326	0.00801042	3.95768	1.98465	up	3.95768
Hmbn002692	6'-O-Feruloyl-D-sucrose*	6'-O-阿魏酰-D-蔗糖*	Phenolic acids	酚酸类	Phenolic acids	酚酸类	C22H30O14	1	118230-77-6	2.70919e+07	2.13304e+07	2.76516e+07	2.5358e+07	6.15273e+06	7.77223e+06	5.30386e+06	6.4096e+06	1.21342	0.00597682	0.0216716	3.95624	1.98413	up	3.95624
pmn001317	Regaloside C	王百合苷 C	Phenolic acids	酚酸类	Phenolic acids	酚酸类	C18H24O11	2	117591-85-2	7.29624e+06	8.09626e+06	6.6619e+06	7.35147e+06	1.88701e+06	1.82404e+06	1.86814e+06	1.85973e+06	1.2326	0.00558486	0.0206101	3.95298	1.98294	up	3.95298
Zmcp003989	Kaempferol-3-O-rhamnosyl(1→2)glucoside	山柰酚-3-O-鼠李糖基(1→2)葡萄糖苷	Flavonoids	黄酮	Flavonols	黄酮醇	C27H30O15	1	-	1.35771e+07	1.04469e+07	1.04137e+07	1.14792e+07	3.00995e+06	2.79405e+06	3.23907e+06	3.01436e+06	1.22425	0.0139679	0.0386108	3.80819	1.9291	up	3.80819
Zmhp003113	Vitexin-2''-O-(6'''-p-coumaroyl)glucoside-4'-O-glucoside	牡荆素-2''-O-(6'''-对香豆酰)葡萄糖苷-4'-O-葡萄糖苷	Flavonoids	黄酮	Flavones	黄酮	C42H46O22	2	-	154344	128367	106747	129819	28374.5	38860.6	35329.4	34188.2	1.20955	0.016345	0.0434472	3.79721	1.92494	up	3.79721
Lmpp003789	Cyanidin-3-O-(6''-O-p-Coumaroyl)glucoside	矢车菊素-3-O-(6''-O-对香豆酰)葡萄糖苷	Flavonoids	黄酮	Anthocyanidins	花青素	C30H27O13+	3	-	5.01149e+06	6.8916e+06	7.16405e+06	6.35571e+06	1.68964e+06	1.63545e+06	1.7083e+06	1.6778e+06	1.21903	0.0202009	0.0499527	3.78813	1.92148	up	3.78813
Zbcp002823	Cyanidin-3-O-rutinoside (Keracyanin)	矢车菊素-3-O-芸香糖苷	Flavonoids	黄酮	Anthocyanidins	花青素	C27H31O15+	3	28338-59-2	1.34641e+06	1.87802e+06	2.17447e+06	1.79963e+06	467527	461605	496437	475189	1.2086	0.0316455	0.0676553	3.78719	1.92113	up	3.78719
Wafn003834	Hydroxygeranyl 6-O-xylopyranosyl-glucopyranoside	羟基香叶基 6-O-吡喃木糖基-吡喃葡萄糖苷	Others	其它类	Others	其它	C21H36O11	2	-	1.04523e+06	1.40043e+06	1.21369e+06	1.21978e+06	259127	363990	345502	322873	1.21148	0.0080112	0.0259963	3.7779	1.91759	up	3.7779
pmp001105	Kaempferol-3-O-neohesperidoside-7-O-glucoside*	山柰酚-3-O-新橙皮糖苷-7-O-葡萄糖苷*	Flavonoids	黄酮	Flavonols	黄酮醇	C33H40O20	3	-	968909	856058	1.23604e+06	1.02034e+06	276505	280580	255897	270994	1.22051	0.0214563	0.051737	3.76516	1.91271	up	3.76516
Lmmn003663	5-Glucosyloxy-2-Hydroxybenzoic acid methyl ester	5-葡萄糖氧基-2-羟基苯甲酸甲酯	Phenolic acids	酚酸类	Phenolic acids	酚酸类	C14H18O9	1	-	2.51444e+06	2.88575e+06	3.46095e+06	2.95371e+06	703382	689854	1.01804e+06	803758	1.203	0.00860255	0.0270359	3.67488	1.8777	up	3.67488
Hmln000659	3-O-Galloyl-D-glucose*	3-O-没食子酰-D-葡萄糖*	Phenolic acids	酚酸类	Phenolic acids	酚酸类	C13H16O10	2	-	218899	255464	262477	245613	60610.8	71243.9	69255	67036.6	1.2286	0.00388108	0.016202	3.66387	1.87337	up	3.66387
pme1605	Kaempferol-3-O-robinobioside(Biorobin)*	山柰酚-3-O-洋槐糖苷*	Flavonoids	黄酮	Flavonols	黄酮醇	C27H30O15	3	17297-56-2	3.51451e+06	3.08178e+06	3.14298e+06	3.24643e+06	864612	913902	922962	900492	1.23409	0.00287505	0.0133985	3.60517	1.85007	up	3.60517
Lmsn003628	6'-O-Sinapoylsucrose*	6'-O-芥子酰蔗糖*	Phenolic acids	酚酸类	Phenolic acids	酚酸类	C23H32O15	3	-	1.72927e+06	1.88703e+06	1.97096e+06	1.86242e+06	504210	544061	538209	528827	1.2339	0.00219619	0.0116485	3.5218	1.81631	up	3.5218
pmb0639	Apigenin-8-C-glucoside-7-O-Sophoroside	芹菜素-8-C-葡萄糖苷-7-O-槐糖苷	Flavonoids	黄酮	Flavones	黄酮	C33H40O20	3	-	182842	179812	248496	203717	58123.6	55270.1	60868.8	58087.5	1.21928	0.0223891	0.0536305	3.50706	1.81026	up	3.50706
Xmmn006031	Borneol 7-O-[β-D-apiofuranosyl-(1→6)]-β-D-glucopyranoside	龙脑 7-O-[β-D-呋喃芹糖基-(1→6)]-β-D-吡喃葡萄糖苷	Terpenoids	萜类	Monoterpenoids	倍萜	C21H36O10	3	88700-35-0	84878.1	98320.8	92236.5	91811.8	18455.9	39188.7	21050.5	26231.7	1.16275	0.00234964	0.0120486	3.50003	1.80737	up	3.50003
Wafp004334	N-Feruloyltyramine 4'-glucoside	N-阿魏酰酪胺 4'-葡萄糖苷	Alkaloids	生物碱	Phenolamine	酚胺	C24H29NO9	3	-	615306	893610	417905	642274	278482	97970.6	180113	185522	1.06842	0.0658749	0.115679	3.46198	1.7916	up	3.46198
Lmtn003096	Secoisolariciresinol 4-O-glucoside	开环异落叶松脂酚-4-O-葡萄糖苷	Lignans and Coumarins	木脂素和香豆素	Lignans	木脂素	C26H36O11	2	-	1.42249e+07	1.60651e+07	1.45969e+07	1.49623e+07	4.05817e+06	4.50774e+06	4.42699e+06	4.33097e+06	1.23288	0.00172141	0.0100117	3.45473	1.78857	up	3.45473
Lsj214147	Hedycaffeoylglucoside A	剑叶耳草苷 A	Quinones	醌类	Anthraquinone	蒽醌	C15H16O8	3	-	1.99532e+06	1.97917e+06	1.88888e+06	1.95445e+06	589053	610010	511009	570024	1.23209	7.08156e-06	0.000686439	3.42872	1.77767	up	3.42872
HJAP119	Rhamnetin-3-O-Rutinoside-5-O-rhamnoside*	鼠李素-3-O-芸香糖苷-5-O-鼠李糖苷*	Flavonoids	黄酮	Flavonols	黄酮醇	C34H42O20	2	-	167839	181466	179003	176103	49796.2	48541.2	56334.8	51557.4	1.23263	8.15329e-05	0.00237098	3.41566	1.77217	up	3.41566
pmn001672	Furanofructosyl-α-D-(3-mustard acyl)glucoside*	呋喃果糖基-α-D-(3-芥子酰基)葡萄糖苷*	Phenolic acids	酚酸类	Phenolic acids	酚酸类	C23H32O15	3	-	1.19692e+06	1.90582e+06	1.45645e+06	1.51973e+06	414132	453969	467942	445348	1.20447	0.0345154	0.0716935	3.41246	1.77081	up	3.41246
Lahp007183	sceptrumgenin 3-O-β-D-glucopyranoside	sceptrumgenin 3-O-β-D-glucopyranoside	Steroids	甾体	Steroidal saponins	甾体皂苷	C33H50O8	2	-	1.87047e+07	1.92411e+07	1.80184e+07	1.86547e+07	5.52431e+06	5.62294e+06	5.28198e+06	5.47641e+06	1.23596	0.000305394	0.00438116	3.40638	1.76824	up	3.40638
Lmqn003856	1,4,8-Trihydroxynaphthalene-1-O-glucoside	1,4,8-三羟基萘-1-O-葡萄糖苷	Quinones	醌类	Naphthol	萘酚类	C16H18O8	3	39015-63-9	107959	84944.8	130500	107801	24456.8	33743.5	38397	32199.1	1.18445	0.0211315	0.0512087	3.34796	1.74328	up	3.34796
Wasn005224	Hydroxygeranylmalonyl glucose	羟基香叶基丙二酰葡萄糖	Others	其它类	Others	其它	C19H30O10	3	-	793088	592205	751897	712397	177486	211613	251681	213593	1.20741	0.00862769	0.0270359	3.3353	1.73781	up	3.3353
Wchn003250	2,4,8-Trihydroxy-1-tetralone-2-O-Xylose-Glucose	2,4,8-三羟基-1-四氢萘酮-2-O-戊糖基-已糖苷	Others	其它类	Others	其它	C21H28O13	2	-	80381.6	53950.5	71920.6	68750.9	11900.1	12849.3	37133.9	20627.8	1.07063	0.0133756	0.0374003	3.33293	1.73679	up	3.33293
Zmtp102902	α-Hydrojuglone glucoside	α-氢化胡桃叶醌葡萄糖苷	Quinones	醌类	Quinones	醌类	C16H18O8	1	-	6.4788e+07	6.72911e+07	7.04221e+07	6.75004e+07	2.45875e+07	1.56105e+07	2.0798e+07	2.0332e+07	1.20857	0.000313405	0.00438116	3.31991	1.73114	up	3.31991
Lmbp003668	Kaempferol-3-O-arabinoside	山柰酚-3-O-阿拉伯糖苷	Flavonoids	黄酮	Flavonols	黄酮醇	C20H18O10	3	-	207779	209898	201254	206310	64109.8	54488.3	67878.5	62158.9	1.22962	2.66773e-05	0.00125125	3.31908	1.73078	up	3.31908
Hmpp002612	Luteolin-7-O-gentiobioside	木犀草素-7-O-龙胆双糖苷	Flavonoids	黄酮	Flavones	黄酮	C27H30O16	3	-	244657	241982	219281	235306	71468.8	63813.9	77443.2	70908.6	1.22965	0.000425793	0.00507654	3.31845	1.73051	up	3.31845
Yaap003128	Esculin (6,7-Dihydroxycoumarin-6-O-glucoside)	秦皮甲素; 6,7-二羟基香豆素-6-O-葡萄糖苷	Lignans and Coumarins	木脂素和香豆素	Coumarins	香豆素	C15H16O9	2	531-75-9	238129	285705	237095	253643	88297.9	58916.8	82345.9	76520.2	1.2057	0.00195567	0.0108532	3.31472	1.72889	up	3.31472
Zjmp101935	Pennogenin-3-O-rhamnosyl(1→4)glucoside (Floribundasaponin B)	偏诺皂苷元-3-O-鼠李糖基(1→4)葡萄糖苷 (Floribundasaponin B)	Steroids	甾体	Steroidal saponins	甾体皂苷	C39H62O13	3	-	302131	294729	310349	302403	88475.6	88290.4	97093.1	91286.4	1.23515	1.16706e-05	0.00084845	3.31268	1.728	up	3.31268
Lhjp111615	Dimethylasperuloside	二甲基车叶草苷	Terpenoids	萜类	Monoterpenoids	倍萜	C20H26O11	3	-	1.20461e+06	1.53767e+06	886102	1.20946e+06	406656	313351	390370	370126	1.18192	0.0439117	0.0853577	3.2677	1.70828	up	3.2677
Ymjm000116	6-O-Acetylarbutin	6-O-乙酰熊果苷	Phenolic acids	酚酸类	Phenolic acids	酚酸类	C14H18O8	3	10338-88-2	107232	127526	154143	129634	25859.5	55076.5	38306.7	39747.6	1.14876	0.00824987	0.0265383	3.26143	1.7055	up	3.26143
Lmbn000198	3-Dehydro-L-Threonic Acid	3-脱氢-L-苏糖酸	Others	其它类	Saccharides	糖类	C4H6O5	1	-	1.30444e+07	1.21995e+07	1.27482e+07	1.26641e+07	3.39587e+06	3.95553e+06	4.31811e+06	3.88984e+06	1.22765	1.87439e-05	0.00094097	3.25568	1.70296	up	3.25568
Hmdp004121	Spirost-5-en-12-one-3-O-glucosyl(1→4)galactoside (Kingianoside A)	螺旋甾烷-5-烯-12-酮-3-O-葡萄糖基(1→4)半乳糖苷 (滇黄精皂苷 A)	Steroids	甾体	Steroidal saponins	甾体皂苷	C39H60O14	3	1173921-56-6	121421	99032.6	120720	113724	29394.4	35694.6	40760	35283	1.21363	0.00318312	0.0141537	3.2232	1.6885	up	3.2232
pmb0489	N-Glucosyl-p-coumaroylputrescine	N-葡萄糖基对香豆酰腐胺	Alkaloids	生物碱	Phenolamine	酚胺	C19H28N2O7	3	-	119830	110446	113027	114434	41873.7	32349	32785.8	35669.5	1.22438	5.0543e-05	0.00187764	3.20818	1.68176	up	3.20818
MWSHY0080	Luteolin-7-O-neohesperidoside (Lonicerin)*	木犀草素-7-O-新橘皮糖苷 (忍冬苷)*	Flavonoids	黄酮	Flavones	黄酮	C27H30O15	1	25694-72-8	4.7099e+06	7.52723e+06	8.67644e+06	6.97119e+06	2.16698e+06	2.27799e+06	2.16327e+06	2.20275e+06	1.17442	0.0558447	0.102136	3.16477	1.6621	up	3.16477
WaYn004518	2,3-Butanediol 2-O-(6''-O-p-coumaroyl)glucoside	2,3-丁二醇 2-O-(6''-O-对香豆酰基)葡萄糖苷	Phenolic acids	酚酸类	Phenolic acids	酚酸类	C19H26O9	2	-	4.37694e+06	4.98427e+06	4.98615e+06	4.78245e+06	1.485e+06	1.54689e+06	1.50193e+06	1.51127e+06	1.23329	0.0035893	0.0153495	3.16452	1.66199	up	3.16452
Labn004865	Hydroxy isoliquiritigenin glucoside*	羟基异甘草素 葡萄糖苷*	Flavonoids	黄酮	Chalcones	查耳酮	C21H22O10	3	-	212583	166729	198014	192442	61038.2	55294.8	66939.2	61090.7	1.22244	0.007523	0.0251252	3.1501	1.6554	up	3.1501
Zmkp000654	Vicine	蚕豆苷	Alkaloids	生物碱	Alkaloids	生物碱	C10H16O7N4	3	152-93-2	262594	268132	285218	271982	69083.4	96710.4	93563.2	86452.3	1.21486	0.000110462	0.00272224	3.14603	1.65353	up	3.14603
MWSslk254	Kaempferol-3-O-glucorhamnoside*	山柰酚-3-O-葡萄糖鼠李糖苷*	Flavonoids	黄酮	Flavonols	黄酮醇	C27H30O15	1	40437-72-7	4.23938e+06	6.73599e+06	8.80605e+06	6.59381e+06	2.13252e+06	2.06487e+06	2.14625e+06	2.11455e+06	1.15241	0.0769206	0.130049	3.11831	1.64076	up	3.11831
Lmjp003090	Isofraxidin-7-O-glucoside	异秦皮啶-7-O-葡萄糖苷	Lignans and Coumarins	木脂素和香豆素	Coumarins	香豆素	C17H20O10	3	483-91-0	101426	141788	98715.6	113977	35498.6	30849.7	44806	37051.5	1.18901	0.0237866	0.0553148	3.07617	1.62114	up	3.07617
Zjhp082629	iso-Diosgenin-Gal-Glc	异薯蓣皂苷元-半乳糖-葡萄糖苷	Steroids	甾体	Steroidal saponins	甾体皂苷	C39H62O13	3	-	145107	179184	176422	166905	49183.5	58264.8	55354.4	54267.6	1.22292	0.00665555	0.0229317	3.07559	1.62086	up	3.07559
Lhqp101805	Skimmin (7-Hydroxycoumarin-7-O-glucoside)	茵芋苷	Lignans and Coumarins	木脂素和香豆素	Coumarins	香豆素	C15H16O8	2	93-39-0	311222	265837	315751	297603	71513.8	142754	76301.2	96856.4	1.15312	0.003073	0.0138333	3.07262	1.61947	up	3.07262
Cmbn003996	Regaloside G	王百合苷G	Phenolic acids	酚酸类	Phenolic acids	酚酸类	C19H26O11	1	120601-64-1	3.59636e+07	3.46853e+07	3.41298e+07	3.49262e+07	1.11687e+07	1.15084e+07	1.14968e+07	1.13913e+07	1.23649	0.000330782	0.00449493	3.06604	1.61638	up	3.06604
pmn001690	3-Hydroxy-4-isopropylbenzylalcohol-3-O-glucoside	3-羟基-4-异丙基苯甲醇-3-O-葡萄糖苷	Phenolic acids	酚酸类	Phenolic acids	酚酸类	C16H24O7	3	-	564032	531341	679161	591511	180282	187588	216289	194720	1.22066	0.00929575	0.0282879	3.03776	1.60301	up	3.03776
pmp000587	Luteolin-7-O-(6''-malonyl)glucoside*	木犀草素-7-O-(6''-丙二酰)葡萄糖苷*	Flavonoids	黄酮	Flavones	黄酮	C24H22O14	3	-	1.15982e+06	1.08897e+06	1.48088e+06	1.24322e+06	386516	432472	413870	410953	1.21795	0.0193227	0.0484399	3.02523	1.59704	up	3.02523
Cmbn005068	Regaloside I*	王百合苷 I*	Phenolic acids	酚酸类	Phenolic acids	酚酸类	C20H26O11	1	126239-78-9	1.46451e+06	1.8997e+06	1.57664e+06	1.64695e+06	618441	493330	521769	544513	1.21617	0.00924314	0.0282597	3.02463	1.59676	up	3.02463
Hmbn004039	Regaloside B*	王百合苷 B*	Phenolic acids	酚酸类	Phenolic acids	酚酸类	C20H26O11	1	114420-67-6	1.44081e+06	1.65273e+06	1.50679e+06	1.53344e+06	580019	485893	457325	507746	1.22413	0.000503488	0.00546322	3.0201	1.5946	up	3.0201
MWSslk187	Isorhamnetin-3-O-(2',6'-di-O-α-L-rhamnopyranosyl)-β-D-glucopyranoside; Typhaneoside*	异鼠李素-3-O-(2',6'-二鼠李糖基)葡萄糖苷; 香蒲新苷*	Flavonoids	黄酮	Flavonols	黄酮醇	C34H42O20	2	104472-68-6	120597	125539	125552	123896	34345.4	49571.1	39776.1	41230.9	1.21413	0.00104441	0.00766957	3.00493	1.58733	up	3.00493
pmp000751	Yamogenin-3-O-Neohesperidoside	雅姆皂苷元-3-O-新橙皮糖苷	Steroids	甾体	Steroidal saponins	甾体皂苷	C39H62O12	3	110996-52-6	158398	156260	162793	159150	57412.9	49636.2	54384.8	53811.3	1.23347	4.85878e-06	0.000676448	2.95756	1.56441	up	2.95756
pmb0592	Chrysoeriol-7-O-rutinoside-5-O-glucoside	金圣草黄素-7-O-芸香糖苷-5-O-葡萄糖苷	Flavonoids	黄酮	Flavones	黄酮	C34H42O20	2	-	256105	270950	366699	297918	98332.3	96590	107830	100917	1.20935	0.028538	0.062643	2.9521	1.56174	up	2.9521
Lmyn002435	Hydrangeifolin I	苄基芸香糖苷	Phenolic acids	酚酸类	Phenolic acids	酚酸类	C19H28O10	3	-	5.82224e+06	5.43336e+06	6.03644e+06	5.76401e+06	1.8912e+06	2.00099e+06	1.96773e+06	1.95331e+06	1.23477	0.0016005	0.00957665	2.9509	1.56116	up	2.9509
Lamp004875	Kaempferol xylosyl glucosyl feruloyl glucoside	山柰酚 阿魏酰葡萄糖基木糖基葡萄糖苷	Flavonoids	黄酮	Flavonols	黄酮醇	C42H46O23	2	-	229111	250009	292804	257308	64008.3	102742	95207	87319.2	1.18492	0.00299893	0.0136264	2.94675	1.55912	up	2.94675
MWSmce437	Spirost-5-en-3-yl-[6-deoxymannosyl(1→2)]glucoside (Prosapogenin A)	螺旋甾烷-5-烯-3-基-[6-脱氧基甘露糖基(1→2)]葡萄糖苷 (薯蓣次皂苷 A)	Steroids	甾体	Steroidal saponins	甾体皂苷	C39H62O12	2	19057-67-1	233325	254177	243630	243711	86587.7	76513.5	86200.9	83100.7	1.23243	0.000136614	0.00297315	2.93271	1.55224	up	2.93271
Wcgn003981	Methyl 3-O-glucosyl-4-hydroxybenzoate	3-O-葡萄糖基-4-羟基苯甲酸甲酯	Phenolic acids	酚酸类	Phenolic acids	酚酸类	C14H18O9	1	155112-92-8	2.27203e+06	2.62322e+06	3.1732e+06	2.68948e+06	784540	927179	1.0414e+06	917705	1.20364	0.0155366	0.0417639	2.93066	1.55123	up	2.93066
Lahp002664	Kaempferol triglucoside	山柰酚三葡萄糖苷	Flavonoids	黄酮	Flavonols	黄酮醇	C33H40O21	3	-	35454.3	24686.5	32158.1	30766.3	9902.36	12792.7	8995.79	10563.6	1.19141	0.0153404	0.041459	2.91248	1.54225	up	2.91248
Lmsp004301	3',5,5',7-Tetrahydroxyflavanone-7-O-glucoside*	3',5,5',7-四羟基黄烷酮-7-O-β-D-葡萄糖苷*	Flavonoids	黄酮	Flavanones	二氢黄酮	C21H22O11	3	-	331751	351905	390884	358180	94116.8	142052	133780	123316	1.19844	0.000568858	0.00582421	2.90456	1.53832	up	2.90456
Wafn003987	Decanoyl arabinosylglucoside	癸酰基 阿拉伯糖基葡萄糖苷	Others	其它类	Saccharides	糖类	C21H38O11	3	-	63956.2	61479	59035.1	61490.1	24605.6	23377.2	15997	21326.6	1.19914	0.000882032	0.00706834	2.88326	1.5277	up	2.88326
pmn001316	Regaloside L	王百合苷 L	Phenolic acids	酚酸类	Phenolic acids	酚酸类	C18H24O11	2	138797-43-0	5.00415e+06	5.78303e+06	5.5162e+06	5.43446e+06	2.19866e+06	1.78951e+06	1.67839e+06	1.88885e+06	1.21946	0.000424931	0.00507654	2.87712	1.52463	up	2.87712
Hmbn003347	Regaloside F	王百合苷 F	Phenolic acids	酚酸类	Phenolic acids	酚酸类	C19H26O11	1	120601-65-2	3.49476e+07	3.34564e+07	3.54058e+07	3.46032e+07	1.16335e+07	1.12043e+07	1.33342e+07	1.20573e+07	1.23043	1.48168e-05	0.000897652	2.8699	1.521	up	2.8699
Hahn000897	picrorhizin	苦根苷	Others	其它类	Others	其它	C20H28O14	3	-	91822.1	63398.6	100025	85081.8	34698.4	20828.2	33539.8	29688.8	1.14725	0.0252403	0.0577269	2.86578	1.51893	up	2.86578
Zjhp082615	iso-Diosgenin-Gal	异薯蓣皂苷元-半乳糖苷	Steroids	甾体	Steroidal saponins	甾体皂苷	C33H52O8	3	-	2.23618e+06	1.97947e+06	2.10074e+06	2.10546e+06	802331	675358	741122	739604	1.22944	0.000560138	0.0058025	2.84674	1.50931	up	2.84674
Zjhp082638	Diosgenin-Glc-Glc-Rha	薯蓣皂苷元-葡萄糖-葡萄糖-鼠李糖苷	Steroids	甾体	Steroidal saponins	甾体皂苷	C45H72O17	2	-	129130	133439	151779	138116	39070.9	59818	48743.4	49210.8	1.1987	0.000702947	0.00635303	2.80663	1.48884	up	2.80663
Wasn006585	Geranyl 3-O-xylopyranosyl-glucopyranoside	香叶基 3-O-吡喃木糖基-吡喃葡萄糖苷	Others	其它类	Others	其它	C21H36O10	3	-	42061.5	37644.6	56475.3	45393.8	19195.4	14026.9	15734.5	16318.9	1.18701	0.0293149	0.0637343	2.78166	1.47595	up	2.78166
Lmmn005003	Medicagenic acid-3-O-glucuronide-28-O-xylosyl(1,4)-rhamnosyl(1,2)-arabinoside	苜蓿酸-3-O-葡萄糖醛酸苷-28-O-木糖基(1,4)-鼠李糖基(1,2)-阿拉伯糖苷	Terpenoids	萜类	Triterpene Saponin	三萜皂苷	C52H80O24	2	128192-15-4	120501	118582	116298	118460	39938.1	42624.6	45384.9	42649.2	1.23348	5.22907e-06	0.000676448	2.77754	1.47381	up	2.77754
Lmyp004318	Kaempferol-3-O-(6''-p-Coumaroyl)galactoside	山柰酚-3-O-(6''-对香豆酰)半乳糖苷	Flavonoids	黄酮	Flavonols	黄酮醇	C30H26O13	3	-	279676	310845	280077	290199	104129	96600.7	114752	105161	1.22806	0.00056033	0.0058025	2.75958	1.46445	up	2.75958
pmp000130	Natsudaidain-3-O-(5'-glucosyl-3-hydroxy-3-methylglutarate)glucoside	柚皮黄素-3-O-(5-葡萄糖基-3-羟基-3-甲基戊二酰)葡萄糖苷	Flavonoids	黄酮	Flavonols	黄酮醇	C39H50O23	3	-	1.02633e+06	961161	787668	925052	347791	299393	373177	340120	1.21154	0.00953468	0.0288221	2.71978	1.44349	up	2.71978
Lmyp004963	Apigenin-6-C-(2''-rhamnosyl)glucoside	芹菜素-6-C-(2''-鼠李糖基)葡萄糖苷	Flavonoids	黄酮	Flavones	黄酮	C27H30O14	3	-	167793	144916	128686	147132	48798.4	54853.7	59095.6	54249.3	1.2148	0.010581	0.0309552	2.71214	1.43943	up	2.71214
mws1179	Naringenin-7-O-glucoside (Prunin)*	柚皮素-7-O-葡萄糖苷 (樱桃苷)*	Flavonoids	黄酮	Flavanones	二氢黄酮	C21H22O10	3	529-55-5	114916	134273	122864	124018	44755.6	41473.6	51502.6	45910.6	1.22193	0.00110727	0.00784477	2.70129	1.43365	up	2.70129
Lmmn003398	Kaempferol-3-O-(6''-O-acetyl)glucoside	山柰酚-3-O-(6''-O-乙酰)葡萄糖苷	Flavonoids	黄酮	Flavonols	黄酮醇	C23H22O12	3	-	215344	173327	198115	195596	73590.5	65908.6	78230.9	72576.7	1.22162	0.00609154	0.0218694	2.69502	1.4303	up	2.69502
Layp005115	rhamnosyl-26-O-β-D-glucopyranosyl-(25R)-△5(6),16(17),20(22)-triene-furostane-3β,26-diol-3-O-α-L-rhamnosyl-(1→2)-O-β-D-glucopyranoside	鼠李糖基-26-O-β-D-吡喃葡萄糖基-(25R)-△5(6),16(17),20(22)-三烯-呋甾-3β,26-二醇-3-O-α-L-吡喃鼠李糖基-(1→2)-O-β-D-吡喃葡萄糖苷	Steroids	甾体	Steroidal saponins	甾体皂苷	C51H80O21	2	-	125665	119931	116215	120604	41721	40677.7	52738	45045.6	1.21878	0.000175904	0.00323752	2.67737	1.42082	up	2.67737
Wasn003821	Glucosyl 3,7-dimethyloct-2-ene-1,6,7-triol	葡萄糖基 3,7-二甲基辛-2-烯-1,6,7-三醇	Others	其它类	Others	其它	C16H30O8	3	-	46990.7	39621.5	32562.7	39725	11527.5	20166.9	13244.1	14979.5	1.14764	0.0113552	0.0328893	2.65196	1.40706	up	2.65196
Lmlp001118	3'-Glucosyl-6,7-dihydroxy-N-methyl-benzyltetrahydroisoquinoline*	3'-葡萄糖基-6,7-二羟基-N-甲基-苄基四氢异喹啉*	Alkaloids	生物碱	Isoquinoline alkaloids	异喹啉类生物碱	C23H29NO8	3	-	171565	144592	134792	150316	66182.5	67631.5	37642.2	57152.1	1.14504	0.00332913	0.01458	2.63011	1.39512	up	2.63011
Cmlp005609	Sarsasapogenin-3-O-glucosyl(1→2)[rhamnosyl(1→4)]glucoside (Asparanin B)	菝葜皂苷元-3-O-葡萄糖基(1→2)[鼠李糖基(1→4)]葡萄糖苷 (Asparanin B)	Steroids	甾体	Steroidal saponins	甾体皂苷	C45H74O17	3	-	1.44426e+06	1.4199e+06	1.58037e+06	1.48151e+06	597371	511636	598544	569184	1.22752	0.00038122	0.00482882	2.60286	1.3801	up	2.60286
Jmwn002494	3-[4-(β-D-glucopyranoside)-phenylacrylic]-acid	3-[4-(β-D-吡喃葡萄糖苷)-苯丙烯酸]酸	Phenolic acids	酚酸类	Phenolic acids	酚酸类	C15H18O8	1	-	311171	206829	364120	294040	99268.2	101490	142571	114443	1.13298	0.0500869	0.0942126	2.56931	1.36138	up	2.56931
Lmxn003152	8-Epiloganin	8-表马钱子苷	Terpenoids	萜类	Terpene	萜类	C17H26O10	3	79172-04-6	76493.6	73872	67787.2	72717.6	22604.4	33832.1	28682.2	28372.9	1.19735	0.000559846	0.0058025	2.56292	1.35779	up	2.56292
pmb3059	Quinic acid O-di-glucuronic acid	奎宁酸 O-二葡萄糖醛酸	Organic acids	有机酸	Organic acids	有机酸	C19H28O18	3	-	80177.2	85232.2	79075.7	81495	30691.3	30987.6	34031	31903.3	1.2323	0.000132044	0.00295604	2.55444	1.35301	up	2.55444
Wasn003942	Glucosyl 6,9-dihydroxydec-4-enoic acid	葡萄糖基6,9-二羟基癸-4-烯酸	Others	其它类	Others	其它	C16H28O9	2	-	84643.9	64085.8	72721.5	73817.1	32038.7	23737.6	31003.9	28926.7	1.19687	0.00829797	0.0266341	2.55186	1.35155	up	2.55186
Lmmn005696	Desoxyhemigossypol	脱氧半棉酚	Phenolic acids	酚酸类	Phenolic acids	酚酸类	C15H16O3	3	57765-65-8	1.90604e+06	1.7257e+06	1.81719e+06	1.81631e+06	673291	696281	773880	714484	1.22991	0.000229531	0.00383608	2.54213	1.34604	up	2.54213
Zbsn004679	Apigenin-7-O-glucoside-4'-O-rutinoside	芹菜素-7-O-葡萄糖苷-4'-O-芸香糖苷	Flavonoids	黄酮	Flavones	黄酮	C33H40O19	3	-	200109	153322	134579	162670	65802.7	62830.9	65314.5	64649.4	1.1978	0.0370605	0.0755764	2.51619	1.33124	up	2.51619
Zbpp001797	Isorhamnetin-3-O-rutinoside-7-O-rhamnoside	异鼠李素-3-O-芸香糖苷-7-O-鼠李糖苷	Flavonoids	黄酮	Flavonols	黄酮醇	C34H42O20	2	-	187728	258519	258558	234935	90433.5	87740.9	102055	93409.7	1.19854	0.0235491	0.0551375	2.5151	1.33062	up	2.5151
Zblp002068	Cyanidin-3-O-glucoside	矢车菊素-3-O-葡萄糖苷	Flavonoids	黄酮	Anthocyanidins	花青素	C21H21O11+	3	47705-70-4	348016	319396	288355	318589	139703	93727.7	149493	127641	1.17384	0.00142545	0.00897229	2.49598	1.3196	up	2.49598
mws0089	Kaempferol-7-O-glucoside*	山柰酚-7-O-葡萄糖苷*	Flavonoids	黄酮	Flavonols	黄酮醇	C21H20O11	1	16290-07-6	1.83805e+06	1.60147e+06	1.58633e+06	1.67528e+06	642059	676045	706752	674952	1.2281	0.00473308	0.0182544	2.48208	1.31155	up	2.48208
MWSslk146	4'-O-Glucosylvitexin	牡荆素葡萄糖苷	Flavonoids	黄酮	Flavones	黄酮	C27H30O15	3	38950-94-6	2.66361e+06	3.77672e+06	3.02283e+06	3.15439e+06	1.24627e+06	1.25176e+06	1.32865e+06	1.27556e+06	1.20407	0.0284719	0.0626297	2.47295	1.30623	up	2.47295
Labn004625	2-Phenylethyl beta-primeveroside	2-苯乙基 β-樱草苷	Phenolic acids	酚酸类	Phenolic acids	酚酸类	C19H28O10	2	129932-48-5	139469	132029	273594	181698	92561.1	74245.2	53934.3	73580.2	1.04078	0.136379	0.202548	2.46938	1.30415	up	2.46938
Wayn000884	Citric acid glucoside	柠檬酸葡萄糖苷	Organic acids	有机酸	Organic acids	有机酸	C12H18O12	3	-	102292	70685.9	94338.7	89105.6	37573	41099.9	31235.4	36636.1	1.18192	0.0233703	0.0549846	2.43218	1.28225	up	2.43218
Zmyn000083	D-Glucose 1,6-bisphosphate	D-葡萄糖-1,6-二磷酸	Others	其它类	Saccharides	糖类	C6H14O12P2	3	10139-18-1	29878.7	38506.8	50448	39611.2	17942.7	16492.2	15119.5	16518.2	1.16017	0.0582067	0.105264	2.39804	1.26185	up	2.39804
Zbrp003982	Sulfurein; Sulfuretin-6-O-glucoside	硫磺菊苷	Flavonoids	黄酮	Aurones	橙酮类	C21H20O10	3	531-63-5	65800.2	65506.4	46276.8	59194.5	29165.7	23669.6	21923.3	24919.5	1.17266	0.024214	0.0561517	2.37543	1.24819	up	2.37543
Hmbn001505	6-O-Glucosyl-leucolactone	6-O-葡萄糖基-白芍醇内酯	Terpenoids	萜类	Monoterpenoids	倍萜	C16H26O9	3	-	1.72085e+06	1.65416e+06	1.74762e+06	1.70754e+06	693357	695947	773655	720986	1.23206	1.38186e-05	0.000873574	2.36835	1.24388	up	2.36835
Lmsp003161	Kaempferol-3-O-sophoroside-7-O-rhamnoside*	山柰酚-3-O-槐糖苷-7-O-鼠李糖苷*	Flavonoids	黄酮	Flavonols	黄酮醇	C33H40O20	3	-	859076	1.02587e+06	992907	959284	375522	417183	436794	409833	1.21984	0.00431569	0.0171471	2.34067	1.22692	up	2.34067
Zmmp003478	Petunidin-3-O-(6''-O-p-coumaroyl)glucoside-5-O-rhamnoside	牵牛花素-3-O-(6''-O-对香豆酰)葡萄糖苷-5-O-鼠李糖苷	Flavonoids	黄酮	Anthocyanidins	花青素	C37H39O18+	3	-	279724	267218	191432	246124	106302	98795.3	111334	105477	1.18486	0.0344433	0.071646	2.33344	1.22246	up	2.33344
Zamn00402	sorbose*	山梨糖*	Others	其它类	Saccharides	糖类	C6H12O6	1	3615-56-3	6.15409e+06	7.04599e+06	6.82051e+06	6.67353e+06	2.63728e+06	3.27302e+06	2.67293e+06	2.86108e+06	1.21489	0.000493897	0.00539944	2.33252	1.22189	up	2.33252
Zjhp082624	Diosgenin-Glc-Glc*	薯蓣皂苷元-葡萄糖-葡萄糖苷*	Steroids	甾体	Steroidal saponins	甾体皂苷	C39H62O13	2	-	1.0962e+06	1.20072e+06	1.16551e+06	1.15414e+06	522059	546168	422431	496886	1.21399	0.000225896	0.00381922	2.32275	1.21584	up	2.32275
Zbfn005376	2-Caffeoyl-6-(4-hydroxycinnamoyl)glucoside	2-咖啡酰-6-(4-羟基肉桂酰基)葡萄糖苷	Phenolic acids	酚酸类	Phenolic acids	酚酸类	C24H24O11	1	-	209187	206399	166095	193894	47065.3	130560	73821.5	83815.5	1.02963	0.0273595	0.0610134	2.31334	1.20998	up	2.31334
mws1164	D-Fructose*	D-果糖*	Others	其它类	Saccharides	糖类	C6H12O6	1	57-48-7	5.14217e+06	6.73115e+06	5.57574e+06	5.81635e+06	2.49454e+06	2.21373e+06	2.95537e+06	2.55455e+06	1.19018	0.0100988	0.0299057	2.27686	1.18705	up	2.27686
MWSHC2047	Syringaresinol-4'-O-glucoside; Acanthoside B	丁香树脂酚-4'-O-葡萄糖苷; 无梗五加苷 B	Lignans and Coumarins	木脂素和香豆素	Lignans	木脂素	C28H36O13	1	7374-79-0	509765	485377	501710	498951	174185	148312	339070	220523	1.07244	0.0413593	0.0819298	2.26258	1.17797	up	2.26258
Lmqn000351	Rutinose	芸香糖	Others	其它类	Saccharides	糖类	C12H22O10	3	90-74-4	147395	137878	126035	137102	64842	57400.9	59818.7	60687.2	1.2251	0.00306994	0.0138333	2.25916	1.17579	up	2.25916
pme0321	Kaempferol-7-O-rhamnoside	山柰酚-7-O-鼠李糖苷	Flavonoids	黄酮	Flavonols	黄酮醇	C21H20O10	3	20196-89-8	58629.5	52611.7	58708.9	56650	21228.8	26305.3	27729	25087.7	1.20843	0.000365412	0.00474383	2.25808	1.17509	up	2.25808
HJAP148	Kaempferol-3-O-sambubioside	山柰酚-3-O-桑布双糖苷	Flavonoids	黄酮	Flavonols	黄酮醇	C26H28O15	3	27661-51-4	101460	119468	114340	111756	41182.6	48546.9	58844.8	49524.8	1.19102	0.00111051	0.00784477	2.25657	1.17413	up	2.25657
Lmlp005236	Dihydrokaempferol-3-O-glucoside*	二氢山柰酚-3-O-葡萄糖苷*	Flavonoids	黄酮	Flavanonols	二氢黄酮醇	C21H22O11	3	31049-08-8	250509	292783	245956	263083	111252	106055	134714	117340	1.2058	0.00259896	0.0128534	2.24205	1.16482	up	2.24205
Labn003432	Glucosyl tachioside	葡萄糖基-它乔糖苷	Phenolic acids	酚酸类	Phenolic acids	酚酸类	C19H28O13	2	-	37820.9	31603.5	28373.5	32599.3	14298.7	14249.9	15684.3	14744.3	1.20617	0.0207924	0.050896	2.21098	1.14468	up	2.21098
Zjzp081815	Sarsasapogenin-3-O-glucosyl(1→2)mannoside (Timosaponin A-IV)	菝葜皂苷元-3-O-葡萄糖基(1→2)甘露糖苷 (知母皂苷 A-IV)	Steroids	甾体	Steroidal saponins	甾体皂苷	C39H64O13	3	942621-71-8	316781	349960	294010	320250	143122	138243	153714	145027	1.22285	0.00543785	0.0202689	2.20822	1.14288	up	2.20822
Lmlp004754	Ehretioside B	2-(葡萄糖基氧基)-4-羟基苯乙腈	Alkaloids	生物碱	Phenolamine	酚胺	C14H17NO7	3	156368-84-2	163300	165744	162319	163788	50957.3	69333	102837	74375.8	1.10971	0.0272054	0.0607629	2.20217	1.13892	up	2.20217
Lskp211413	2,3,20,22,25-Pentahydroxy-14-methyl-18-norcholesta-7,12-dien-6-one (Stachysterone A)	2,3,20,22,25-五羟基-14-甲基-18-去甲基胆甾烷-7,12-二烯-6-酮 (旌节花甾酮 A)	Steroids	甾体	Steroid	甾体	C27H42O6	2	30655-78-8	155390	158513	233781	182561	81832.9	88945	78401.6	83059.8	1.16569	0.0584224	0.105392	2.19795	1.13616	up	2.19795
Cmxp003975	Okanin-4'-O-glucoside(Marein)*	奥卡宁-4'-O-葡萄糖苷;马里苷*	Flavonoids	黄酮	Chalcones	查耳酮	C21H22O11	3	535-96-6	264589	256238	212124	244317	100114	105951	129636	111900	1.19436	0.00499151	0.0189089	2.18335	1.12654	up	2.18335
Ymjm000135	8R-Dihydrodehydrodiconferyl alcohol 4-O-β-D-glucopyranoside	8R-二氢脱氢二萜醇 4-O-β-D-吡喃葡萄糖苷	Lignans and Coumarins	木脂素和香豆素	Lignans	木脂素	C25H32O11	3	-	140226	107753	137246	128408	54619.4	59771.1	62412	58934.2	1.20339	0.0177374	0.0457274	2.17884	1.12356	up	2.17884
Zjhp082625	iso-Diosgenin-Glc-Glc*	异薯蓣皂苷元-葡萄糖-葡萄糖苷*	Steroids	甾体	Steroidal saponins	甾体皂苷	C39H62O13	2	-	1.20805e+06	1.19339e+06	1.32651e+06	1.24265e+06	600616	648152	489479	579416	1.20505	0.000493683	0.00539944	2.14466	1.10075	up	2.14466
Lmpp003815	Petunidin-3-O-(6''-O-p-Coumaroyl)glucoside	牵牛花素-3-O-(6''-O-对香豆酰)葡萄糖苷	Flavonoids	黄酮	Anthocyanidins	花青素	C31H29O14+	3	-	33408.3	28853.4	37515.1	33259	13771	17391.7	15426.8	15529.8	1.19565	0.0102079	0.0300452	2.14161	1.0987	up	2.14161
Lmmn000214	Solatriose	茄三糖	Others	其它类	Saccharides	糖类	C18H32O15	3	528-40-5	2.45447e+06	3.36962e+06	3.12255e+06	2.98221e+06	1.16857e+06	1.5e+06	1.52075e+06	1.39644e+06	1.17036	0.016963	0.044201	2.13558	1.09463	up	2.13558
Zjcp102024	Diosgenin-Rha-Glc-Glc	薯蓣皂苷元-鼠李糖-葡萄糖-葡萄糖	Steroids	甾体	Steroidal saponins	甾体皂苷	C45H72O17	1	-	132362	177453	188854	166223	79592.3	76380.6	79185.6	78386.1	1.18555	0.0360653	0.0740664	2.12057	1.08445	up	2.12057
Cmbn004962	10-O-[(E)-p-Coumaroyl]-geniposidic acid	10-O-(E)-p-香豆酰基京尼平苷酸	Terpenoids	萜类	Monoterpenoids	倍萜	C25H28O12	3	-	138461	144306	144227	142331	62831.4	68553.7	70127.4	67170.8	1.23113	1.62974e-05	0.00094097	2.11895	1.08335	up	2.11895
Smhp004476	Isovitexin-2''-O-xyloside	异牡荆素-2''-O-木糖苷	Flavonoids	黄酮	Flavones	黄酮	C26H28O14	3	-	61505	69530	86918.4	72651.1	34006.4	32853.2	36328.5	34396	1.19003	0.0343054	0.0714984	2.1122	1.07874	up	2.1122
Lmmn004916	Medicagenic acid-3-O-glucuronide-28-O-xylosyl(1,4)-[apiosyl(1,3)]-rhamnosyl(1,2)-arabinoside	苜蓿酸-3-O-葡萄糖醛酸苷-28-O-木糖基(1,4)-[芹糖基(1,3)]-鼠李糖基(1,2)-阿拉伯糖苷	Terpenoids	萜类	Triterpene Saponin	三萜皂苷	C57H88O28	3	-	180004	131224	166478	159235	75030.8	78388.5	75131.3	76183.6	1.19726	0.0287124	0.0627788	2.09015	1.06361	up	2.09015
Lmdp004892	Kaempferol-3-O-(6''-malonyl)galactoside*	山柰酚-3-O-(6''-丙二酰)半乳糖苷*	Flavonoids	黄酮	Flavonols	黄酮醇	C24H22O14	3	-	1.11546e+06	1.17475e+06	1.33694e+06	1.20905e+06	600616	648152	489479	579416	1.19519	0.00224672	0.0117508	2.08666	1.0612	up	2.08666
Wabn003563	3'-O-Beta-D-Glucopyranosyl plumbagic acid	3'-O-葡萄糖基白花丹酸	Phenolic acids	酚酸类	Phenolic acids	酚酸类	C17H22O10	2	-	248691	186154	267352	234066	81072	129112	127353	112512	1.10283	0.0195458	0.0486637	2.08035	1.05683	up	2.08035
mws4170	D-Glucose*	D-葡萄糖*	Others	其它类	Saccharides	糖类	C6H12O6	1	50-99-7	5.18334e+06	6.52931e+06	5.99644e+06	5.90303e+06	2.77634e+06	3.10197e+06	2.6783e+06	2.8522e+06	1.20709	0.0101482	0.0299908	2.06964	1.04938	up	2.06964
pmp000090	Regaloside D	王百合苷 D	Phenolic acids	酚酸类	Phenolic acids	酚酸类	C20H26O11	1	120601-66-3	1.37627e+07	1.13055e+07	1.42702e+07	1.31128e+07	7.15186e+06	6.62877e+06	5.41731e+06	6.39931e+06	1.18462	0.00669849	0.0230251	2.04909	1.03499	up	2.04909
Lmtn002233	Androsin	草夹竹桃苷	Phenolic acids	酚酸类	Phenolic acids	酚酸类	C15H20O8	3	531-28-2	310982	277389	301415	296595	96938.8	123823	217882	146215	1.04416	0.0463221	0.0886333	2.02849	1.02041	up	2.02849
HJN003	1-O-Sinapoyl-β-D-glucose	1-O-芥子酰-D-葡萄糖	Phenolic acids	酚酸类	Phenolic acids	酚酸类	C17H22O10	1	-	448030	475583	682668	535427	234194	296009	263247	264483	1.13797	0.0601145	0.107776	2.02443	1.01751	up	2.02443
Zbfn006562	2-Cinnamoyl-6-caffeoyl-glucosyl-xylose	2-肉桂酰-6-咖啡酰-葡萄糖基-木糖	Phenolic acids	酚酸类	Phenolic acids	酚酸类	C29H32O14	2	-	153381	129017	171001	151133	71454.6	75800.5	79119.4	75458.2	1.20015	0.021976	0.0527279	2.00287	1.00207	up	2.00287
pmb2507	2-Deoxyribose-1-phosphate	2-脱氧核糖-1-磷酸	Nucleotides and derivatives	核苷酸及其衍生物	Nucleotides and derivatives	核苷酸及其衍生物	C5H11O7P	3	17210-42-3	38530.8	44042.5	38536.6	40370	77066.2	83360	90437	83621	1.21943	0.00251879	0.0126287	0.482773	-1.05058	down	0.482773
Lmdn004868	Jionoside C	焦地黄苯乙醇苷 C	Phenolic acids	酚酸类	Phenolic acids	酚酸类	C29H36O13	3	120406-33-9	165200	190612	146918	167577	285896	334445	433848	351397	1.15407	0.0427282	0.0836161	0.476887	-1.06828	down	0.476887
Lmmn002274	Isolariciresinol-9'-O-glucoside*	异落叶松脂素-9'-O-葡萄糖苷*	Lignans and Coumarins	木脂素和香豆素	Lignans	木脂素	C26H34O11	2	63358-12-3	30431.7	51491.7	44465.4	42129.6	69145.5	113236	83453.1	88611.6	1.07679	0.0514257	0.0954955	0.475441	-1.07266	down	0.475441
pmn001375	1-Hydroxypinoresinol-1-O-Glucoside	1-羟基松脂醇-1-O-葡萄糖苷	Lignans and Coumarins	木脂素和香豆素	Lignans	木脂素	C26H32O12	2	81495-71-8	19760.2	17165.6	14715	17213.6	35203.7	30643.1	43242.5	36363.1	1.16723	0.023065	0.054783	0.473381	-1.07893	down	0.473381
Sacn004878	Orobanchoside	列当苷	Phenolic acids	酚酸类	Phenolic acids	酚酸类	C29H36O16	3	-	18072.6	14915.2	33014	22000.6	43621.9	44706.5	53949.7	47426	1.05752	0.0256086	0.0583619	0.463893	-1.10814	down	0.463893
Hmsn001911	2-Beta-Glucopyranosyloxy-3-Hydroxybenzyl Alcohol	2-Beta-葡萄糖基氧基-3-羟基苄醇	Phenolic acids	酚酸类	Phenolic acids	酚酸类	C13H18O8	1	20331-85-5	15526.2	21383.5	27242	21383.9	44404.4	44342.9	49704.9	46150.7	1.14016	0.0072554	0.0245905	0.463349	-1.10983	down	0.463349
Qasp004420	Timosaponin A3-glucoside*	知母皂苷 A3-葡萄糖苷*	Steroids	甾体	Steroidal saponins	甾体皂苷	C45H74O18	3	-	1.07253e+06	1.34041e+06	848770	1.08724e+06	2.25989e+06	2.48665e+06	2.31453e+06	2.35369e+06	1.17213	0.00468188	0.0181049	0.461928	-1.11426	down	0.461928
Zjzp081832	26-O-Glucosyl-furost-20(22)-ene-3,26-diol-3-O-glucosyl-(1→2)-glucoside (Anemarsaponin C)*	26-O-葡萄糖基-呋甾烷-20(22)-烯-3,26-二醇-3-O-葡萄糖基-(1→2)-葡萄糖苷 (知母皂苷 C)*	Steroids	甾体	Steroidal saponins	甾体皂苷	C45H74O18	3	-	758043	778376	1.04266e+06	859694	1.59617e+06	1.87179e+06	2.19268e+06	1.88688e+06	1.16851	0.0128554	0.0362244	0.455617	-1.13411	down	0.455617
Wasn006047	Glucosyl 10,11-dihydroxy-2,6-farneSadienoate	葡萄糖基 10,11-二羟基-2,6-法尼二烯酸	Others	其它类	Others	其它	C21H36O9	2	-	415462	422536	407390	415129	860203	1.07392e+06	817269	917130	1.2099	0.0238097	0.0553148	0.452639	-1.14357	down	0.452639
Lcsn000192	indigoticoside A	板蓝根木脂素苷 A		木脂素和香豆素	Lignans	木脂素	C32H44O16	3	-	77209.1	93083.1	88839.5	86377.3	167122	181930	224201	191084	1.1975	0.0195297	0.0486637	0.452038	-1.14549	down	0.452038
pme1178	Guanosine	鸟苷	Nucleotides and derivatives	核苷酸及其衍生物	Nucleotides and derivatives	核苷酸及其衍生物	C10H13N5O5	1	118-00-3	1.84137e+06	1.75469e+06	1.69555e+06	1.76387e+06	4.08895e+06	3.73772e+06	4.14932e+06	3.99199e+06	1.23112	0.00148694	0.00920006	0.441852	-1.17837	down	0.441852
Zjbp081726	22-O-Methyl-26-O-glucosyl-furost-5-ene-3,22,26-triol-3-O-rhamnosyl-(1→2)-glucoside	22-O-甲基-26-O-葡萄糖基-呋甾烷-5-烯-3,22,26-三醇-3-O-鼠李糖基-(1→2)-葡萄糖苷	Steroids	甾体	Steroidal saponins	甾体皂苷	C45H74O18	3	-	217479	180645	100109	166077	393485	355933	399215	382878	1.09192	0.0148188	0.0403493	0.433761	-1.20503	down	0.433761
Zjbp081711	3-Hydroxyspirost-6-one-3-O-rhamnosyl-(1→2)-glucoside*	3-羟基螺旋甾烷-6-酮-3-O-鼠李糖基-(1→2)-葡萄糖苷*	Steroids	甾体	Steroidal saponins	甾体皂苷	C39H62O13	1	-	605223	630353	587556	607711	1.51311e+06	1.33654e+06	1.35814e+06	1.4026e+06	1.23028	0.00345223	0.0149391	0.433275	-1.20665	down	0.433275
zjbp120104	Tigogenin-3-O-glucotrioside*	替告皂苷元-3-O-葡萄三糖苷*	Steroids	甾体	Steroidal saponins	甾体皂苷	C45H74O18	3	-	941158	1.24187e+06	789990	991008	2.46414e+06	2.4332e+06	2.01078e+06	2.3027e+06	1.17102	0.0027579	0.0130392	0.430367	-1.21636	down	0.430367
Hmdp003401	Trillin-6'-O-glucoside*	延龄草苷-6'-O-葡萄糖苷*	Steroids	甾体	Steroidal saponins	甾体皂苷	C39H62O13	1	-	761235	542150	497307	600230	1.48782e+06	1.3731e+06	1.32924e+06	1.39672e+06	1.18073	0.00268609	0.0129843	0.429743	-1.21846	down	0.429743
Lmhp001671	Noreugenin-7-O-glucoside*	5,7-二羟基-2-甲基色酮-7-氧-葡萄糖苷*	Others	其它类	Others	其它	C16H18O9	3	-	565407	584986	535760	562051	1.84321e+06	1.1782e+06	907241	1.30955e+06	1.09642	0.114606	0.178988	0.429193	-1.2203	down	0.429193
Lcyp000676	Isoscopoletin-β-D-glucoside	异莨菪亭-β-D-葡萄糖苷	Lignans and Coumarins	木脂素和香豆素	Coumarins	香豆素	C16H18O9	1	20186-29-2	332570	427855	428801	396409	1.23592e+06	875100	671067	927362	1.11652	0.0796476	0.133112	0.427459	-1.22614	down	0.427459
pmn001372	Medioresinol-4,4'-di-O-glucoside	杜仲树脂酚-4,4'-二-O-葡萄糖苷	Lignans and Coumarins	木脂素和香豆素	Lignans	木脂素	C33H44O17	3	88142-63-6	13968.5	23281.6	17460.5	18236.9	33946.5	42136.5	52668	42917	1.12947	0.0276763	0.0615752	0.424933	-1.23469	down	0.424933
MWSmce333	Crotonoside; 2-Hydroxyadenosine	巴豆苷; 2-羟基腺苷	Nucleotides and derivatives	核苷酸及其衍生物	Nucleotides and derivatives	核苷酸及其衍生物	C10H13N5O5	3	1818-71-9	81272.1	103430	106461	97054.5	250286	227537	253538	243787	1.21355	0.000211106	0.00372696	0.398112	-1.32876	down	0.398112
Hmln003529	Benzyl β-primeveroside	苄基 β-樱草糖苷	Phenolic acids	酚酸类	Phenolic acids	酚酸类	C18H26O10	3	130622-31-0	145089	207101	138053	163414	474962	328778	457483	420408	1.16295	0.0169005	0.0441911	0.388705	-1.36325	down	0.388705
Hmtn001120	5-(2-Hydroxyethyl)-2-O-glucosylphenol*	5-(2-羟乙基)-2-O-葡萄糖基苯酚*	Phenolic acids	酚酸类	Phenolic acids	酚酸类	C14H20O8	1	-	944759	943514	948939	945737	2.00538e+06	2.86504e+06	2.46028e+06	2.44357e+06	1.20899	0.0263938	0.0596837	0.387031	-1.36948	down	0.387031
Labn003679	Caffeyl alcohol 4-O-β-D-glucopyranoside	咖啡醇 4-O-β-D-葡萄糖苷	Phenolic acids	酚酸类	Phenolic acids	酚酸类	C15H20O8	3	-	98624.7	110827	100329	103260	278792	276465	258582	271279	1.23245	0.000105939	0.00269153	0.380642	-1.39349	down	0.380642
Cmlp005083	Furost-5-ene-3,22,26-triol-3-O-rhamnosyl(1→4)glucoside-26-O-glucoside (Asparasaponin II)*	呋甾烷-5-烯-3,22,26-三醇-3-O-鼠李糖基(1→4)葡萄糖苷-26-O-葡萄糖苷 (Asparasaponin II)*	Steroids	甾体	Steroidal saponins	甾体皂苷	C45H74O18	3	-	756421	876502	732868	788597	2.37312e+06	2.38081e+06	1.73874e+06	2.16422e+06	1.20438	0.0195018	0.0486637	0.364379	-1.45649	down	0.364379
Lsjp211282	Neochlorogenin-3-O-glucosyl(1→6)glucoside (Torvoside N)*	新克洛皂苷元-3-O-葡萄糖基(1→6)葡萄糖苷 (Torvoside N)*	Steroids	甾体	Steroidal saponins	甾体皂苷	C39H64O14	2	-	282610	249660	294571	275614	755955	716507	882128	784864	1.22279	0.00639791	0.0224699	0.351161	-1.50979	down	0.351161
Zjzp081806	Sarsasapogenin-Glc	菝葜皂苷元-葡萄糖苷	Steroids	甾体	Steroidal saponins	甾体皂苷	C33H54O8	3	-	177482	80297.9	107793	121857	353578	344771	365828	354725	1.14226	0.0122438	0.0349068	0.343526	-1.54151	down	0.343526
Zjbp081715	Furost-5-en-3,22,26-triol-3,26-di-O-glucoside (Lilioglycoside K)	呋甾烷-5-烯-3,22,26-三醇-3,26-二-O-葡萄糖苷 (百合苷 K)	Steroids	甾体	Steroidal saponins	甾体皂苷	C39H64O14	3	-	164002	89303.3	143613	132306	437962	340245	394491	390899	1.16325	0.00242818	0.012388	0.338466	-1.56292	down	0.338466
Zmgn000173	D-Ribose	D-核糖	Others	其它类	Saccharides	糖类	C5H10O5	3	50-69-1	259835	318050	327319	301735	818929	1.00471e+06	859675	894437	1.21905	0.00427628	0.0171373	0.337346	-1.5677	down	0.337346
Labn002833	2-(Hydroxymethyl)Phenyl 6-O-Beta-D-Xylopyranosyl-Beta-D-Glucopyranoside	2-(羟甲基)苯基 6-O-β-D-吡喃木糖基-β-D-吡喃葡萄糖苷	Phenolic acids	酚酸类	Phenolic acids	酚酸类	C18H26O11	2	-	152499	154380	170397	159092	463068	481486	525234	489929	1.23215	0.00151371	0.00928662	0.324725	-1.62271	down	0.324725
Lshp011102	7-Deoxynarciclasine glucoside	7-脱氧水仙环素 葡萄糖苷	Alkaloids	生物碱	Piperidine alkaloids	哌啶类生物碱	C20H23NO11	3	-	68742.4	87282	105890	87304.9	281040	199237	332026	270768	1.16841	0.0339415	0.0710085	0.322434	-1.63292	down	0.322434
Zmyn000230	2-Dehydro-3-deoxy-L-arabinonate	2-脱氢-3-脱氧-L-阿拉伯糖	Others	其它类	Saccharides	糖类	C5H8O5	1	-	1.11662e+07	1.15944e+07	1.25632e+07	1.17746e+07	3.26828e+07	3.65753e+07	4.09152e+07	3.67244e+07	1.22723	0.0075341	0.0251252	0.32062	-1.64106	down	0.32062
Smhn002274	Blumenol C glucoside; Byzantionoside B	布卢门醇 C 葡萄糖苷	Terpenoids	萜类	Terpene	萜类	C19H32O7	3	135820-80-3	21492.1	33190.3	19226.4	24636.3	79200.4	115162	62098.7	85487.1	1.15192	0.0514032	0.0954955	0.288187	-1.79492	down	0.288187
Lmnn102609	10-Hydroxyligustroside	10-羟基女贞苷	Terpenoids	萜类	Monoterpenoids	倍萜	C25H32O13	3	-	129793	173446	150018	151085	402310	565676	637914	535300	1.19939	0.0281044	0.0621977	0.282244	-1.82499	down	0.282244
Zjxp101222	Spirost-3-O-glucosyl(1→2)glucosyl(1→4)galactoside	螺旋甾烷-3-O-葡萄糖基(1→2)葡萄糖基(1→4)半乳糖苷	Steroids	甾体	Steroidal saponins	甾体皂苷	C45H74O18	3	-	12781.5	17832.2	15340.7	15318.1	55141.1	48061.7	73556.4	58919.8	1.20482	0.0255678	0.0583605	0.259983	-1.94351	down	0.259983
Zjbp081725	Furost-5-en-3,22,26-triol-3-O-rhamnosyl(1→2)glucoside-26-O-glucoside (Lilioglycoside N)*	呋甾烷-5-烯-3,22,26-三醇-3-O-鼠李糖基(1→2)葡萄糖苷-26-O-葡萄糖苷 (百合苷 N)*	Steroids	甾体	Steroidal saponins	甾体皂苷	C45H74O18	1	-	6.19647e+06	6.49553e+06	6.28317e+06	6.32506e+06	2.51864e+07	2.32498e+07	2.83455e+07	2.55939e+07	1.23292	0.00574839	0.0210004	0.247132	-2.01665	down	0.247132
mws0609	Guanosine 3',5'-cyclic monophosphate	鸟苷 3',5'-环单磷酸	Nucleotides and derivatives	核苷酸及其衍生物	Nucleotides and derivatives	核苷酸及其衍生物	C10H12N5O7P	3	7665-99-8	14800.9	12800.6	26001.4	17867.6	56275.7	90822.6	78989.1	75362.5	1.16656	0.0183506	0.0466465	0.237089	-2.0765	down	0.237089
pmp001041	Furost-20(22)-en-3,26-diol-3-O-glucosyl(1→2)galactoside-26-O-glucoside (Timosaponin B-III,Anemarrhenasaponin IV,Pseudoprototimosaponin A-III)*	呋甾烷-20(22)-烯-3,26-二醇-3-O-葡萄糖基(1→2)半乳糖苷-26-O-葡萄糖苷 (知母皂苷 B-III)*	Steroids	甾体	Steroidal saponins	甾体皂苷	C45H74O18	1	139051-27-7	6.19139e+06	7.99199e+06	7.06712e+06	7.0835e+06	3.26158e+07	2.86357e+07	3.1446e+07	3.08991e+07	1.22962	0.000581706	0.00582421	0.229246	-2.12503	down	0.229246
pmn001378	Pinoresinol-4-O-glucoside	松脂醇-4-O-葡萄糖苷	Lignans and Coumarins	木脂素和香豆素	Lignans	木脂素	C26H32O11	3	41607-20-9	49662.1	36964.3	45092.6	43906.3	196173	187585	225628	203129	1.22586	0.00265308	0.0129431	0.21615	-2.2099	down	0.21615
Wmhn003276	4,5,8-Trihydroxy-α-tetralone 5-O-D-[6'-O-(4''-acetoxylbenzoyl)]glucoside	4,5,8-三羟基-a-四氢萘酮 5-O-D-[6'-O-(4''-乙酸基苯甲酰)]葡萄糖苷	Quinones	醌类	Quinones	醌类	C25H26O12	3	-	12933.6	46195.6	19824.5	26317.9	111137	109952	144212	121767	1.12536	0.00333929	0.0145806	0.216133	-2.21001	down	0.216133
pmn001459	Sibiricose A6	西伯利亚远志糖 A6	Phenolic acids	酚酸类	Phenolic acids	酚酸类	C23H32O15	2	241125-75-7	96605.3	76868.6	75831	83101.6	479873	442481	433203	451853	1.23089	0.00023857	0.00390532	0.183913	-2.4429	down	0.183913
Zjxp101210	Spirost-3,12-diol-3-O-glucosyl(1→2)galactoside*	螺旋甾烷-3,12-二醇-3-O-葡萄糖基(1→2)半乳糖苷*	Steroids	甾体	Steroidal saponins	甾体皂苷	C39H64O14	2	-	248919	272232	279619	266923	1.88474e+06	1.47261e+06	1.90863e+06	1.75533e+06	1.23127	0.00870014	0.0271459	0.152065	-2.71724	down	0.152065
Ladp004833	tupistroside J	开口箭皂苷 J	Steroids	甾体	Steroidal saponins	甾体皂苷	C33H54O9	2	-	679970	685957	713388	693105	4.86366e+06	4.90434e+06	5.35754e+06	5.04185e+06	1.23652	0.00126945	0.00846688	0.13747	-2.86281	down	0.13747
zjbp120107	26-O-Glucosyl-furost-5,20(22)-dien-3,26-diol	26-O-葡萄糖基-呋甾烷-5,20(22)-二烯-3,26-二醇	Steroids	甾体	Steroidal saponins	甾体皂苷	C33H52O8	3	-	178657	208999	84577.8	157411	1.19647e+06	1.21939e+06	1.2156e+06	1.21049e+06	1.19704	0.000895373	0.00707539	0.13004	-2.94298	down	0.13004
Hmln001931	Matairesinol-4,4'-O-diglucoside	罗汉松脂酚-4,4'-O-二葡萄糖苷	Lignans and Coumarins	木脂素和香豆素	Lignans	木脂素	C32H42O16	2	-	156164	53567	140666	116799	958379	1.65904e+06	1.32552e+06	1.31431e+06	1.18392	0.0250198	0.0574704	0.0888669	-3.49221	down	0.0888669
pmn001370	Pinoresinol-4,4'-O-diglucoside	松脂醇-4,4'-O-二葡萄糖苷	Lignans and Coumarins	木脂素和香豆素	Lignans	木脂素	C32H42O16	1	63902-38-5	95371.9	23851.7	44113.5	54445.7	809378	1.37181e+06	946456	1.04255e+06	1.19118	0.0265716	0.0599923	0.0522237	-4.25915	down	0.0522237

## Sheet: S2
Table S2: Quality control information for the transcriptome data of X and L. xf, X; ly, L;
Sample	Raw Reads	Clean Reads	Clean Base(G)	Error Rate(%)	Q20(%)	Q30(%)	GC Content(%)
ly-1	55808170	53806618	8.07	0.02	98.08	94.5	48.98
ly-2	50329246	48051438	7.21	0.02	98.12	94.57	48.44
ly-3	47621610	45722440	6.86	0.03	97.91	94.1	48.85
xf-1	45799394	43689996	6.55	0.03	97.93	94.05	48.87
xf-2	53289768	50873476	7.63	0.03	97.89	94.06	49.06
xf-3	47199980	44843634	6.73	0.03	97.94	94.17	49.35

## Sheet: S3
Table S3: 642 genes were directly enriched in the KEGG pathways for carbohydrate metabolism in X and L;
	ID	ly-1_fpkm	ly-2_fpkm	ly-3_fpkm	xf-1_fpkm	xf-2_fpkm	xf-3_fpkm	ly-1_count	ly-2_count	ly-3_count	xf-1_count	xf-2_count	xf-3_count	xf_vs_ly_log2FoldChange	xf_vs_ly_pvalue	xf_vs_ly_padj	xf_vs_ly_regulated	Length	KEGG	KEGG pathway	NR	Swissprot	TrEMBL	KOG	GO	Pfam	TF-Family	TF-Category	TF-Classification
4000	Cluster-19669.0	36.33	40.92	38.46	89.7	82	86.67	1086	1056	962	2474	2609	2529	1.26805	1.28362e-54	7.89843e-53	up	1793	K00382 dihydrolipoyl dehydrogenase [EC:1.8.1.4] | (RefSeq) dihydrolipoyl dehydrogenase, mitochondrial-like (A)	ko00010: Glycolysis / Gluconeogenesis; ko00020: Citrate cycle (TCA cycle); ko00260: Glycine, serine and threonine metabolism; ko00280: Valine, leucine and isoleucine degradation; ko00310: Lysine degradation; ko00380: Tryptophan metabolism; ko00620: Pyruvate metabolism; ko00630: Glyoxylate and dicarboxylate metabolism; ko00640: Propanoate metabolism; ko00785: Lipoic acid metabolism; ko01100: Metab…	hypothetical protein MUK42_24210 [Musa troglodytarum]	DLDH1_ARATH RecName: Full=Dihydrolipoyl dehydrogenase 1, mitochondrial; Short=AtmLPD1; Short=mtLPD1; EC=1.8.1.4; AltName: Full=Dihydrolipoamide dehydrogenase 1; AltName: Full=Glycine cleavage system L protein 1; AltName: Full=Pyruvate dehydrogenase complex E3 subunit 1; Short=E3-1; Short=PDC-E3 1; Flags: Precursor;	A0A6I9SCJ2_ELAGV RecName: Full=Dihydrolipoyl dehydrogenase {ECO:0000256|RuleBase:RU003692}; EC=1.8.1.4 {ECO:0000256|RuleBase:RU003692};	Dihydrolipoamide dehydrogenase	GO:0048046,apoplast; GO:0005759,mitochondrial matrix; GO:0005747,mitochondrial respiratory chain complex I; GO:0005739,mitochondrion; GO:0005634,nucleus; GO:0045252,oxoglutarate dehydrogenase complex; GO:0005524,ATP binding; GO:0050897,cobalt ion binding; GO:0005507,copper ion binding; GO:0004148,dihydrolipoyl dehydrogenase activity; GO:0050660,flavin adenine dinucleotide binding; GO:0008270,zinc…	Pyridine nucleotide-disulphide oxidoreductase	--	--	--
8032	Cluster-19669.1	23.35	27.96	24.74	0	0.15	0	555	577	487	0	3	0	-9.10438	1.43101e-26	2.58053e-25	down	1329	K00382 dihydrolipoyl dehydrogenase [EC:1.8.1.4] | (RefSeq) dihydrolipoyl dehydrogenase, mitochondrial-like (A)	ko00010: Glycolysis / Gluconeogenesis; ko00020: Citrate cycle (TCA cycle); ko00260: Glycine, serine and threonine metabolism; ko00280: Valine, leucine and isoleucine degradation; ko00310: Lysine degradation; ko00380: Tryptophan metabolism; ko00620: Pyruvate metabolism; ko00630: Glyoxylate and dicarboxylate metabolism; ko00640: Propanoate metabolism; ko00785: Lipoic acid metabolism; ko01100: Metab…	PREDICTED: dihydrolipoyl dehydrogenase, mitochondrial-like [Musa acuminata subsp. malaccensis]	LEGRE_VIGUN RecName: Full=Leghemoglobin reductase; EC=1.6.2.6; AltName: Full=Ferric leghemoglobin reductase; Short=FLbR; Flags: Precursor;	A0A804L753_MUSAM RecName: Full=Dihydrolipoyl dehydrogenase {ECO:0000256|RuleBase:RU003692}; EC=1.8.1.4 {ECO:0000256|RuleBase:RU003692};	Dihydrolipoamide dehydrogenase	GO:0005739,mitochondrion; GO:0004148,dihydrolipoyl dehydrogenase activity; GO:0050660,flavin adenine dinucleotide binding; GO:0015043,leghemoglobin reductase activity; GO:0045454,cell redox homeostasis; GO:0003674,molecular_function; GO:0003824,catalytic activity; GO:0016491,oxidoreductase activity; GO:0016667,oxidoreductase activity, acting on a sulfur group of donors; GO:0016668,oxidoreductase …	Pyridine nucleotide-disulphide oxidoreductase	--	--	--
1004	Cluster-18333.10	0	0	0	1.49	0.85	0.63	0	0	0	64	42	28	7.88766	5.80275e-09	1.99789e-08	up	2610	K01610 phosphoenolpyruvate carboxykinase (ATP) [EC:4.1.1.49] | (RefSeq) phosphoenolpyruvate carboxykinase (ATP) (A)	ko00010: Glycolysis / Gluconeogenesis; ko00020: Citrate cycle (TCA cycle); ko00620: Pyruvate metabolism; ko00710: Carbon fixation in photosynthetic organisms; ko01100: Metabolic pathways; ko01110: Biosynthesis of secondary metabolites; ko01200: Carbon metabolism	phosphoenolpyruvate carboxykinase (ATP) [Asparagus officinalis]	PCKA_MAIZE RecName: Full=Phosphoenolpyruvate carboxykinase (ATP); Short=PEP carboxykinase; Short=PEPCK; EC=4.1.1.49;	A0A803PDI0_CANSA RecName: Full=Phosphoenolpyruvate carboxykinase (ATP) {ECO:0000256|ARBA:ARBA00012363}; EC=4.1.1.49 {ECO:0000256|ARBA:ARBA00012363};	--	GO:0005829,cytosol; GO:0005524,ATP binding; GO:0004612,phosphoenolpyruvate carboxykinase (ATP) activity; GO:0006094,gluconeogenesis; GO:0000166,nucleotide binding; GO:0003674,molecular_function; GO:0005488,binding; GO:0017076,purine nucleotide binding; GO:0030554,adenyl nucleotide binding; GO:0032553,ribonucleotide binding; GO:0032555,purine ribonucleotide binding; GO:0032559,adenyl ribonucleotid…	Phosphoenolpyruvate carboxykinase	--	--	--
3663	Cluster-18333.1	3.76	3.98	4.54	13.68	11.93	11.4	182	168	183	525	530	462	1.47915	1.67289e-23	2.42515e-22	up	2371	K01610 phosphoenolpyruvate carboxykinase (ATP) [EC:4.1.1.49] | (RefSeq) phosphoenolpyruvate carboxykinase (ATP) (A)	ko00010: Glycolysis / Gluconeogenesis; ko00020: Citrate cycle (TCA cycle); ko00620: Pyruvate metabolism; ko00710: Carbon fixation in photosynthetic organisms; ko01100: Metabolic pathways; ko01110: Biosynthesis of secondary metabolites; ko01200: Carbon metabolism	uncharacterized protein A4U43_C04F140 [Asparagus officinalis]	PCKA1_ARATH RecName: Full=Phosphoenolpyruvate carboxykinase (ATP) 1 {ECO:0000303|PubMed:17283014}; Short=AtPCK1 {ECO:0000303|PubMed:19807880}; Short=PEP carboxykinase 1 {ECO:0000303|PubMed:17283014}; Short=PEPCK 1 {ECO:0000303|PubMed:17283014}; EC=4.1.1.49 {ECO:0000269|PubMed:19807880};	A0A5P1EX37_ASPOF RecName: Full=Phosphoenolpyruvate carboxykinase (ATP) {ECO:0000256|ARBA:ARBA00012363}; EC=4.1.1.49 {ECO:0000256|ARBA:ARBA00012363};	--	GO:0005737,cytoplasm; GO:0005829,cytosol; GO:0005730,nucleolus; GO:0005524,ATP binding; GO:0046872,metal ion binding; GO:0004612,phosphoenolpyruvate carboxykinase (ATP) activity; GO:0016036,cellular response to phosphate starvation; GO:0050832,defense response to fungus; GO:0006094,gluconeogenesis; GO:0000166,nucleotide binding; GO:0003674,molecular_function; GO:0005488,binding; GO:0017076,purine…	Phosphoenolpyruvate carboxykinase	--	--	--
3947	Cluster-18333.0	4.94	3.72	5.24	10.88	14.54	14.43	94	63	96	178	226	230	1.30122	1.56371e-06	4.02832e-06	up	1273	K01610 phosphoenolpyruvate carboxykinase (ATP) [EC:4.1.1.49] | (RefSeq) phosphoenolpyruvate carboxykinase (ATP) (A)	ko00010: Glycolysis / Gluconeogenesis; ko00020: Citrate cycle (TCA cycle); ko00620: Pyruvate metabolism; ko00710: Carbon fixation in photosynthetic organisms; ko01100: Metabolic pathways; ko01110: Biosynthesis of secondary metabolites; ko01200: Carbon metabolism	phosphoenolpyruvate carboxykinase homolog2 [Zea mays]	PCKA1_UROPA RecName: Full=Phosphoenolpyruvate carboxykinase (ATP) 1; EC=4.1.1.49;	A0A1D6PEH5_MAIZE RecName: Full=Phosphoenolpyruvate carboxykinase (ATP) {ECO:0000256|ARBA:ARBA00012363}; EC=4.1.1.49 {ECO:0000256|ARBA:ARBA00012363};	--	GO:0005737,cytoplasm; GO:0005524,ATP binding; GO:0004612,phosphoenolpyruvate carboxykinase (ATP) activity; GO:0006094,gluconeogenesis; GO:0000166,nucleotide binding; GO:0003674,molecular_function; GO:0005488,binding; GO:0017076,purine nucleotide binding; GO:0030554,adenyl nucleotide binding; GO:0032553,ribonucleotide binding; GO:0032555,purine ribonucleotide binding; GO:0032559,adenyl ribonucleot…	Phosphoenolpyruvate carboxykinase	--	--	--
4645	Cluster-18333.9	5.76	9.28	8.26	3.94	12.09	1.61	69	75	55	48	26	21	-1.09817	0.0130564	0.0210393	down	977	K01610 phosphoenolpyruvate carboxykinase (ATP) [EC:4.1.1.49] | (RefSeq) phosphoenolpyruvate carboxykinase (ATP) (A)	ko00010: Glycolysis / Gluconeogenesis; ko00020: Citrate cycle (TCA cycle); ko00620: Pyruvate metabolism; ko00710: Carbon fixation in photosynthetic organisms; ko01100: Metabolic pathways; ko01110: Biosynthesis of secondary metabolites; ko01200: Carbon metabolism	phosphoenolpyruvate carboxykinase homolog2 [Zea mays]	PCKA1_UROPA RecName: Full=Phosphoenolpyruvate carboxykinase (ATP) 1; EC=4.1.1.49;	A0A0A9S3N5_ARUDO SubName: Full=Uncharacterized protein {ECO:0000313|EMBL:JAF51947.1};	--	GO:0005737,cytoplasm; GO:0005524,ATP binding; GO:0004612,phosphoenolpyruvate carboxykinase (ATP) activity; GO:0006094,gluconeogenesis; GO:0000166,nucleotide binding; GO:0003674,molecular_function; GO:0005488,binding; GO:0017076,purine nucleotide binding; GO:0030554,adenyl nucleotide binding; GO:0032553,ribonucleotide binding; GO:0032555,purine ribonucleotide binding; GO:0032559,adenyl ribonucleot…	Phosphoenolpyruvate carboxykinase	--	--	--
6027	Cluster-18333.2	3.55	4.22	4.89	0.83	1.04	1	32	32	35	5	8	7	-2.33874	7.63165e-05	0.000164856	down	705	K01610 phosphoenolpyruvate carboxykinase (ATP) [EC:4.1.1.49] | (RefSeq) phosphoenolpyruvate carboxykinase (ATP) 1-like (A)	ko00010: Glycolysis / Gluconeogenesis; ko00020: Citrate cycle (TCA cycle); ko00620: Pyruvate metabolism; ko00710: Carbon fixation in photosynthetic organisms; ko01100: Metabolic pathways; ko01110: Biosynthesis of secondary metabolites; ko01200: Carbon metabolism	phosphoenolpyruvate carboxykinase (ATP) 1-like [Phoenix dactylifera]	PCKA1_ARATH RecName: Full=Phosphoenolpyruvate carboxykinase (ATP) 1 {ECO:0000303|PubMed:17283014}; Short=AtPCK1 {ECO:0000303|PubMed:19807880}; Short=PEP carboxykinase 1 {ECO:0000303|PubMed:17283014}; Short=PEPCK 1 {ECO:0000303|PubMed:17283014}; EC=4.1.1.49 {ECO:0000269|PubMed:19807880};	A0A8B7C4B9_PHODC RecName: Full=Phosphoenolpyruvate carboxykinase (ATP) {ECO:0000256|ARBA:ARBA00012363}; EC=4.1.1.49 {ECO:0000256|ARBA:ARBA00012363};	--	GO:0005737,cytoplasm; GO:0005829,cytosol; GO:0005730,nucleolus; GO:0005524,ATP binding; GO:0046872,metal ion binding; GO:0004612,phosphoenolpyruvate carboxykinase (ATP) activity; GO:0016036,cellular response to phosphate starvation; GO:0050832,defense response to fungus; GO:0006094,gluconeogenesis; GO:0000166,nucleotide binding; GO:0003674,molecular_function; GO:0005488,binding; GO:0017076,purine…	--	--	--	--
6313	Cluster-18333.4	2.13	2.52	1.68	0.51	0.23	0.26	71	73	46	13	6	7	-2.89165	4.26582e-08	1.32868e-07	down	1736	K01610 phosphoenolpyruvate carboxykinase (ATP) [EC:4.1.1.49] | (RefSeq) phosphoenolpyruvate carboxykinase (ATP) (A)	ko00010: Glycolysis / Gluconeogenesis; ko00020: Citrate cycle (TCA cycle); ko00620: Pyruvate metabolism; ko00710: Carbon fixation in photosynthetic organisms; ko01100: Metabolic pathways; ko01110: Biosynthesis of secondary metabolites; ko01200: Carbon metabolism	phosphoenolpyruvate carboxykinase (ATP) [Asparagus officinalis]	PCKA1_UROPA RecName: Full=Phosphoenolpyruvate carboxykinase (ATP) 1; EC=4.1.1.49;	A0A0A9S3N5_ARUDO SubName: Full=Uncharacterized protein {ECO:0000313|EMBL:JAF51947.1};	--	GO:0005737,cytoplasm; GO:0005524,ATP binding; GO:0004612,phosphoenolpyruvate carboxykinase (ATP) activity; GO:0006094,gluconeogenesis; GO:0000166,nucleotide binding; GO:0003674,molecular_function; GO:0005488,binding; GO:0017076,purine nucleotide binding; GO:0030554,adenyl nucleotide binding; GO:0032553,ribonucleotide binding; GO:0032555,purine ribonucleotide binding; GO:0032559,adenyl ribonucleot…	Phosphoenolpyruvate carboxykinase	--	--	--
6770	Cluster-18333.12	8.16	8.29	9.01	0.76	0.57	0.38	395	352	365	17	25	15	-4.31507	1.34134e-57	9.11672e-56	down	2372	K01610 phosphoenolpyruvate carboxykinase (ATP) [EC:4.1.1.49] | (RefSeq) phosphoenolpyruvate carboxykinase (ATP) (A)	ko00010: Glycolysis / Gluconeogenesis; ko00020: Citrate cycle (TCA cycle); ko00620: Pyruvate metabolism; ko00710: Carbon fixation in photosynthetic organisms; ko01100: Metabolic pathways; ko01110: Biosynthesis of secondary metabolites; ko01200: Carbon metabolism	uncharacterized protein A4U43_C04F140 [Asparagus officinalis]	PCKA1_ARATH RecName: Full=Phosphoenolpyruvate carboxykinase (ATP) 1 {ECO:0000303|PubMed:17283014}; Short=AtPCK1 {ECO:0000303|PubMed:19807880}; Short=PEP carboxykinase 1 {ECO:0000303|PubMed:17283014}; Short=PEPCK 1 {ECO:0000303|PubMed:17283014}; EC=4.1.1.49 {ECO:0000269|PubMed:19807880};	A0A5P1EX37_ASPOF RecName: Full=Phosphoenolpyruvate carboxykinase (ATP) {ECO:0000256|ARBA:ARBA00012363}; EC=4.1.1.49 {ECO:0000256|ARBA:ARBA00012363};	--	GO:0005737,cytoplasm; GO:0005829,cytosol; GO:0005730,nucleolus; GO:0005524,ATP binding; GO:0046872,metal ion binding; GO:0004612,phosphoenolpyruvate carboxykinase (ATP) activity; GO:0016036,cellular response to phosphate starvation; GO:0050832,defense response to fungus; GO:0006094,gluconeogenesis; GO:0000166,nucleotide binding; GO:0003674,molecular_function; GO:0005488,binding; GO:0017076,purine…	Phosphoenolpyruvate carboxykinase	--	--	--
6777	Cluster-18333.11	0.52	0.71	0	0.07	0	0	27	33	0	3	0	0	-4.33357	0.026387	0.0403329	down	2611	K01610 phosphoenolpyruvate carboxykinase (ATP) [EC:4.1.1.49] | (RefSeq) phosphoenolpyruvate carboxykinase (ATP) (A)	ko00010: Glycolysis / Gluconeogenesis; ko00020: Citrate cycle (TCA cycle); ko00620: Pyruvate metabolism; ko00710: Carbon fixation in photosynthetic organisms; ko01100: Metabolic pathways; ko01110: Biosynthesis of secondary metabolites; ko01200: Carbon metabolism	phosphoenolpyruvate carboxykinase (ATP) [Asparagus officinalis]	PCKA_MAIZE RecName: Full=Phosphoenolpyruvate carboxykinase (ATP); Short=PEP carboxykinase; Short=PEPCK; EC=4.1.1.49;	A0A803PDI0_CANSA RecName: Full=Phosphoenolpyruvate carboxykinase (ATP) {ECO:0000256|ARBA:ARBA00012363}; EC=4.1.1.49 {ECO:0000256|ARBA:ARBA00012363};	--	GO:0005829,cytosol; GO:0005524,ATP binding; GO:0004612,phosphoenolpyruvate carboxykinase (ATP) activity; GO:0006094,gluconeogenesis; GO:0000166,nucleotide binding; GO:0003674,molecular_function; GO:0005488,binding; GO:0017076,purine nucleotide binding; GO:0030554,adenyl nucleotide binding; GO:0032553,ribonucleotide binding; GO:0032555,purine ribonucleotide binding; GO:0032559,adenyl ribonucleotid…	Phosphoenolpyruvate carboxykinase	--	--	--
1297	Cluster-32911.0	0.16	0	0	10.57	6.88	9.28	3	0	0	163	122	153	7.17603	2.61986e-15	1.78532e-14	up	1151	K00162 pyruvate dehydrogenase E1 component subunit beta [EC:1.2.4.1] | (RefSeq) pyruvate dehydrogenase E1 component subunit beta-1, mitochondrial (A)	ko00010: Glycolysis / Gluconeogenesis; ko00020: Citrate cycle (TCA cycle); ko00620: Pyruvate metabolism; ko00785: Lipoic acid metabolism; ko01100: Metabolic pathways; ko01110: Biosynthesis of secondary metabolites; ko01200: Carbon metabolism	Pyruvate dehydrogenase E1 component subunit beta, mitochondrial isoform D [Glycine soja]	ODPB1_ORYSJ RecName: Full=Pyruvate dehydrogenase E1 component subunit beta-1, mitochondrial; Short=PDHE1-B; EC=1.2.4.1; Flags: Precursor;	A0A445H7N9_GLYSO RecName: Full=Pyruvate dehydrogenase E1 component subunit beta {ECO:0000256|RuleBase:RU364074}; EC=1.2.4.1 {ECO:0000256|RuleBase:RU364074};	Pyruvate dehydrogenase E1, beta subunit	GO:0005967,mitochondrial pyruvate dehydrogenase complex; GO:0004739,pyruvate dehydrogenase (acetyl-transferring) activity; GO:0006086,acetyl-CoA biosynthetic process from pyruvate; GO:0006096,glycolytic process; GO:0003674,molecular_function; GO:0003824,catalytic activity; GO:0004738,pyruvate dehydrogenase activity; GO:0016491,oxidoreductase activity; GO:0016624,oxidoreductase activity, acting on…	Transketolase, pyrimidine binding domain	--	--	--
3183	Cluster-30880.1	0.5	1.25	0.55	4.48	1.56	3.03	4	10	4	33	13	24	1.92604	0.015244	0.0243058	up	728	K00627 pyruvate dehydrogenase E2 component (dihydrolipoyllysine-residue acetyltransferase) [EC:2.3.1.12] | (RefSeq) dihydrolipoyllysine-residue acetyltransferase component 2 of pyruvate dehydrogenase complex, mitochondrial-like isoform X1 (A)	ko00010: Glycolysis / Gluconeogenesis; ko00020: Citrate cycle (TCA cycle); ko00620: Pyruvate metabolism; ko00785: Lipoic acid metabolism; ko01100: Metabolic pathways; ko01110: Biosynthesis of secondary metabolites; ko01200: Carbon metabolism	Cytochrome P450 704C1 [Dendrobium catenatum]	C04C1_PINTA RecName: Full=Cytochrome P450 704C1; EC=1.14.-.-; AltName: Full=Cytochrome P450 CYPD;	A0A2I0XGG4_9ASPA SubName: Full=Cytochrome P450 704C1 {ECO:0000313|EMBL:PKU87006.1};	Cytochrome P450 CYP4/CYP19/CYP26 subfamilies	GO:0016021,integral component of membrane; GO:0020037,heme binding; GO:0005506,iron ion binding; GO:0004497,monooxygenase activity; GO:0016705,oxidoreductase activity, acting on paired donors, with incorporation or reduction of molecular oxygen; GO:0003674,molecular_function; GO:0005488,binding; GO:0046906,tetrapyrrole binding; GO:0097159,organic cyclic compound binding; GO:1901363,heterocyclic c…	--	--	--	--
3917	Cluster-12757.0	0.3	0.62	0.34	1.21	1.09	1.11	15	27	14	47	50	46	1.31904	0.00572159	0.00974752	up	2435	K00627 pyruvate dehydrogenase E2 component (dihydrolipoyllysine-residue acetyltransferase) [EC:2.3.1.12] | (RefSeq) dihydrolipoyllysine-residue acetyltransferase component 1 of pyruvate dehydrogenase complex, mitochondrial (A)	ko00010: Glycolysis / Gluconeogenesis; ko00020: Citrate cycle (TCA cycle); ko00620: Pyruvate metabolism; ko00785: Lipoic acid metabolism; ko01100: Metabolic pathways; ko01110: Biosynthesis of secondary metabolites; ko01200: Carbon metabolism	hypothetical protein BUALT_Bualt06G0142500 [Buddleja alternifolia]	POLX_TOBAC RecName: Full=Retrovirus-related Pol polyprotein from transposon TNT 1-94; Includes: RecName: Full=Protease; EC=3.4.23.-; Includes: RecName: Full=Reverse transcriptase; EC=2.7.7.49; Includes: RecName: Full=Endonuclease;	E2GK51_BRYDI SubName: Full=Gag/pol protein {ECO:0000313|EMBL:ADJ18449.1}; Flags: Fragment;	FOG: Transposon-encoded proteins with TYA, reverse transcriptase, integrase domains in various combinations	GO:0004190,aspartic-type endopeptidase activity; GO:0004519,endonuclease activity; GO:0003676,nucleic acid binding; GO:0003964,RNA-directed DNA polymerase activity; GO:0008270,zinc ion binding; GO:0015074,DNA integration; GO:0006508,proteolysis; GO:0003674,molecular_function; GO:0003824,catalytic activity; GO:0004175,endopeptidase activity; GO:0008233,peptidase activity; GO:0016787,hydrolase acti…	Reverse transcriptase (RNA-dependent DNA polymerase)	--	--	--
5049	Cluster-16276.1	9.93	10.35	11.38	4.97	3.73	5.17	267	242	254	105	91	116	-1.31464	2.77977e-10	1.10331e-09	down	1459	K00162 pyruvate dehydrogenase E1 component subunit beta [EC:1.2.4.1] | (RefSeq) pyruvate dehydrogenase E1 component subunit beta (A)	ko00010: Glycolysis / Gluconeogenesis; ko00020: Citrate cycle (TCA cycle); ko00620: Pyruvate metabolism; ko00785: Lipoic acid metabolism; ko01100: Metabolic pathways; ko01110: Biosynthesis of secondary metabolites; ko01200: Carbon metabolism	pyruvate dehydrogenase E1 component subunit beta [Elaeis guineensis]	ODPB3_ARATH RecName: Full=Pyruvate dehydrogenase E1 component subunit beta-3, chloroplastic; EC=1.2.4.1; Flags: Precursor;	A0A6I9SKD5_ELAGV RecName: Full=Pyruvate dehydrogenase E1 component subunit beta {ECO:0000256|RuleBase:RU364074}; EC=1.2.4.1 {ECO:0000256|RuleBase:RU364074};	Pyruvate dehydrogenase E1, beta subunit	GO:0009941,chloroplast envelope; GO:0005783,endoplasmic reticulum; GO:0004739,pyruvate dehydrogenase (acetyl-transferring) activity; GO:0008270,zinc ion binding; GO:0006086,acetyl-CoA biosynthetic process from pyruvate; GO:0006096,glycolytic process; GO:0048868,pollen tube development; GO:0003674,molecular_function; GO:0003824,catalytic activity; GO:0004738,pyruvate dehydrogenase activity; GO:001…	Transketolase, pyrimidine binding domain	--	--	--
155	Cluster-33988.7	0	0	0	11.27	7.78	9.28	0	0	0	303	241	264	10.4887	3.28805e-18	2.9793e-17	up	1758	K00850 6-phosphofructokinase 1 [EC:2.7.1.11] | (RefSeq) ATP-dependent 6-phosphofructokinase 2-like (A)	ko00010: Glycolysis / Gluconeogenesis; ko00030: Pentose phosphate pathway; ko00051: Fructose and mannose metabolism; ko00052: Galactose metabolism; ko01100: Metabolic pathways; ko01110: Biosynthesis of secondary metabolites; ko01200: Carbon metabolism; ko01230: Biosynthesis of amino acids; ko03018: RNA degradation	ATP-dependent 6-phosphofructokinase 2 [Elaeis guineensis]	PFKA2_ARATH RecName: Full=ATP-dependent 6-phosphofructokinase 2 {ECO:0000255|HAMAP-Rule:MF_03186}; Short=ATP-PFK 2 {ECO:0000255|HAMAP-Rule:MF_03186}; Short=Phosphofructokinase 2 {ECO:0000255|HAMAP-Rule:MF_03186}; EC=2.7.1.11 {ECO:0000255|HAMAP-Rule:MF_03186}; AltName: Full=Phosphohexokinase 2 {ECO:0000255|HAMAP-Rule:MF_03186};	A0A6I9SGG3_ELAGV RecName: Full=ATP-dependent 6-phosphofructokinase {ECO:0000256|HAMAP-Rule:MF_03186}; Short=ATP-PFK {ECO:0000256|HAMAP-Rule:MF_03186}; Short=Phosphofructokinase {ECO:0000256|HAMAP-Rule:MF_03186}; EC=2.7.1.11 {ECO:0000256|HAMAP-Rule:MF_03186}; AltName: Full=Phosphohexokinase {ECO:0000256|HAMAP-Rule:MF_03186};	Pyrophosphate-dependent phosphofructo-1-kinase	GO:0005737,cytoplasm; GO:0005829,cytosol; GO:0003872,6-phosphofructokinase activity; GO:0005524,ATP binding; GO:0046872,metal ion binding; GO:0006002,fructose 6-phosphate metabolic process; GO:0006096,glycolytic process; GO:0003674,molecular_function; GO:0003824,catalytic activity; GO:0008443,phosphofructokinase activity; GO:0016301,kinase activity; GO:0016740,transferase activity; GO:0016772,tra…	Phosphofructokinase	--	--	--
812	Cluster-33988.6	0	0	0	3.6	3.24	3.46	0	0	0	62	64	63	8.39263	3.66621e-11	1.60752e-10	up	1249	K00850 6-phosphofructokinase 1 [EC:2.7.1.11] | (RefSeq) ATP-dependent 6-phosphofructokinase 2-like (A)	ko00010: Glycolysis / Gluconeogenesis; ko00030: Pentose phosphate pathway; ko00051: Fructose and mannose metabolism; ko00052: Galactose metabolism; ko01100: Metabolic pathways; ko01110: Biosynthesis of secondary metabolites; ko01200: Carbon metabolism; ko01230: Biosynthesis of amino acids; ko03018: RNA degradation	ATP-dependent 6-phosphofructokinase 2 [Elaeis guineensis]	PFKA2_ARATH RecName: Full=ATP-dependent 6-phosphofructokinase 2 {ECO:0000255|HAMAP-Rule:MF_03186}; Short=ATP-PFK 2 {ECO:0000255|HAMAP-Rule:MF_03186}; Short=Phosphofructokinase 2 {ECO:0000255|HAMAP-Rule:MF_03186}; EC=2.7.1.11 {ECO:0000255|HAMAP-Rule:MF_03186}; AltName: Full=Phosphohexokinase 2 {ECO:0000255|HAMAP-Rule:MF_03186};	A0A6I9SGG3_ELAGV RecName: Full=ATP-dependent 6-phosphofructokinase {ECO:0000256|HAMAP-Rule:MF_03186}; Short=ATP-PFK {ECO:0000256|HAMAP-Rule:MF_03186}; Short=Phosphofructokinase {ECO:0000256|HAMAP-Rule:MF_03186}; EC=2.7.1.11 {ECO:0000256|HAMAP-Rule:MF_03186}; AltName: Full=Phosphohexokinase {ECO:0000256|HAMAP-Rule:MF_03186};	Pyrophosphate-dependent phosphofructo-1-kinase	GO:0005737,cytoplasm; GO:0005829,cytosol; GO:0003872,6-phosphofructokinase activity; GO:0005524,ATP binding; GO:0046872,metal ion binding; GO:0006002,fructose 6-phosphate metabolic process; GO:0006096,glycolytic process; GO:0003674,molecular_function; GO:0003824,catalytic activity; GO:0008443,phosphofructokinase activity; GO:0016301,kinase activity; GO:0016740,transferase activity; GO:0016772,tra…	Phosphofructokinase	--	--	--
2421	Cluster-28102.0	0	1.48	3.08	16.17	10.25	13.29	0	15	31	161	115	143	3.10205	0.000457399	0.000905137	up	857	K00850 6-phosphofructokinase 1 [EC:2.7.1.11] | (RefSeq) uncharacterized protein LOC112771622 (A)	ko00010: Glycolysis / Gluconeogenesis; ko00030: Pentose phosphate pathway; ko00051: Fructose and mannose metabolism; ko00052: Galactose metabolism; ko01100: Metabolic pathways; ko01110: Biosynthesis of secondary metabolites; ko01200: Carbon metabolism; ko01230: Biosynthesis of amino acids; ko03018: RNA degradation	acyl carrier protein 1, chloroplastic-like [Phoenix dactylifera]	ACP1_CASGL RecName: Full=Acyl carrier protein 1, chloroplastic; Short=ACP 1; Flags: Precursor;	A0A8B7CCA4_PHODC RecName: Full=Acyl carrier protein {ECO:0000256|RuleBase:RU000722};	Acyl carrier protein/NADH-ubiquinone oxidoreductase, NDUFAB1/SDAP subunit	GO:0009507,chloroplast; GO:0000036,acyl carrier activity; GO:0031177,phosphopantetheine binding; GO:0003674,molecular_function; GO:0005488,binding; GO:0044620,ACP phosphopantetheine attachment site binding; GO:0051192,prosthetic group binding; GO:0140104,molecular carrier activity; GO:0140414,phosphopantetheine-dependent carrier activity; GO:0019842,vitamin binding; GO:0033218,amide binding; GO:0…	Phosphopantetheine attachment site	--	--	--
2928	Cluster-15060.0	0.2	0.61	0.89	2.47	3.12	2.5	2	5	7	19	27	21	2.20736	0.00430771	0.00747975	up	736	K00850 6-phosphofructokinase 1 [EC:2.7.1.11] | (RefSeq) ATP-dependent 6-phosphofructokinase 3 (A)	ko00010: Glycolysis / Gluconeogenesis; ko00030: Pentose phosphate pathway; ko00051: Fructose and mannose metabolism; ko00052: Galactose metabolism; ko01100: Metabolic pathways; ko01110: Biosynthesis of secondary metabolites; ko01200: Carbon metabolism; ko01230: Biosynthesis of amino acids; ko03018: RNA degradation	unnamed protein product [Arabidopsis thaliana]	PFKA7_ARATH RecName: Full=ATP-dependent 6-phosphofructokinase 7 {ECO:0000255|HAMAP-Rule:MF_03186}; Short=ATP-PFK 7 {ECO:0000255|HAMAP-Rule:MF_03186}; Short=Phosphofructokinase 7 {ECO:0000255|HAMAP-Rule:MF_03186}; EC=2.7.1.11 {ECO:0000255|HAMAP-Rule:MF_03186}; AltName: Full=Phosphohexokinase 7 {ECO:0000255|HAMAP-Rule:MF_03186};	A0A1D1XSW3_9ARAE SubName: Full=6-phosphofructokinase 7 {ECO:0000313|EMBL:JAT45483.1};	Pyrophosphate-dependent phosphofructo-1-kinase	GO:0005737,cytoplasm; GO:0005829,cytosol; GO:0003872,6-phosphofructokinase activity; GO:0005524,ATP binding; GO:0046872,metal ion binding; GO:0006002,fructose 6-phosphate metabolic process; GO:0006096,glycolytic process; GO:0003674,molecular_function; GO:0003824,catalytic activity; GO:0008443,phosphofructokinase activity; GO:0016301,kinase activity; GO:0016740,transferase activity; GO:0016772,tra…	--	--	--	--
4255	Cluster-19158.3	50.86	47.57	52	122.45	115.36	113.26	2231	1828	1907	4264	4644	4161	1.1067	2.69127e-48	1.33907e-46	up	2178	K00850 6-phosphofructokinase 1 [EC:2.7.1.11] | (RefSeq) ATP-dependent 6-phosphofructokinase 3-like isoform X1 (A)	ko00010: Glycolysis / Gluconeogenesis; ko00030: Pentose phosphate pathway; ko00051: Fructose and mannose metabolism; ko00052: Galactose metabolism; ko01100: Metabolic pathways; ko01110: Biosynthesis of secondary metabolites; ko01200: Carbon metabolism; ko01230: Biosynthesis of amino acids; ko03018: RNA degradation	ATP-dependent 6-phosphofructokinase 3-like isoform X1 [Phoenix dactylifera]	PFKA3_ARATH RecName: Full=ATP-dependent 6-phosphofructokinase 3 {ECO:0000255|HAMAP-Rule:MF_03186}; Short=ATP-PFK 3 {ECO:0000255|HAMAP-Rule:MF_03186}; Short=Phosphofructokinase 3 {ECO:0000255|HAMAP-Rule:MF_03186}; EC=2.7.1.11 {ECO:0000255|HAMAP-Rule:MF_03186}; AltName: Full=Phosphohexokinase 3 {ECO:0000255|HAMAP-Rule:MF_03186};	A0A8B7C8Q2_PHODC RecName: Full=ATP-dependent 6-phosphofructokinase {ECO:0000256|HAMAP-Rule:MF_03186}; Short=ATP-PFK {ECO:0000256|HAMAP-Rule:MF_03186}; Short=Phosphofructokinase {ECO:0000256|HAMAP-Rule:MF_03186}; EC=2.7.1.11 {ECO:0000256|HAMAP-Rule:MF_03186}; AltName: Full=Phosphohexokinase {ECO:0000256|HAMAP-Rule:MF_03186};	Pyrophosphate-dependent phosphofructo-1-kinase	GO:0005737,cytoplasm; GO:0005829,cytosol; GO:0003872,6-phosphofructokinase activity; GO:0005524,ATP binding; GO:0046872,metal ion binding; GO:0071456,cellular response to hypoxia; GO:0006002,fructose 6-phosphate metabolic process; GO:0006096,glycolytic process; GO:0010053,root epidermal cell differentiation; GO:0003674,molecular_function; GO:0003824,catalytic activity; GO:0008443,phosphofructokin…	Phosphofructokinase	--	--	--
4303	Cluster-31861.0	9.86	9.02	10.21	20.69	24.39	22.29	434	351	378	720	978	813	1.08537	2.70186e-12	1.34477e-11	up	2214	K00850 6-phosphofructokinase 1 [EC:2.7.1.11] | (RefSeq) ATP-dependent 6-phosphofructokinase 5, chloroplastic-like (A)	ko00010: Glycolysis / Gluconeogenesis; ko00030: Pentose phosphate pathway; ko00051: Fructose and mannose metabolism; ko00052: Galactose metabolism; ko01100: Metabolic pathways; ko01110: Biosynthesis of secondary metabolites; ko01200: Carbon metabolism; ko01230: Biosynthesis of amino acids; ko03018: RNA degradation	ATP-dependent 6-phosphofructokinase 5, chloroplastic-like [Phoenix dactylifera]	PFKA5_ARATH RecName: Full=ATP-dependent 6-phosphofructokinase 5, chloroplastic {ECO:0000255|HAMAP-Rule:MF_03186}; Short=ATP-PFK 5 {ECO:0000255|HAMAP-Rule:MF_03186}; Short=Phosphofructokinase 5 {ECO:0000255|HAMAP-Rule:MF_03186}; EC=2.7.1.11 {ECO:0000255|HAMAP-Rule:MF_03186}; AltName: Full=Phosphohexokinase 5 {ECO:0000255|HAMAP-Rule:MF_03186}; Flags: Precursor;	A0A8B7BMZ7_PHODC RecName: Full=ATP-dependent 6-phosphofructokinase {ECO:0000256|HAMAP-Rule:MF_03186}; Short=ATP-PFK {ECO:0000256|HAMAP-Rule:MF_03186}; Short=Phosphofructokinase {ECO:0000256|HAMAP-Rule:MF_03186}; EC=2.7.1.11 {ECO:0000256|HAMAP-Rule:MF_03186}; AltName: Full=Phosphohexokinase {ECO:0000256|HAMAP-Rule:MF_03186};	Pyrophosphate-dependent phosphofructo-1-kinase	GO:0009507,chloroplast; GO:0005737,cytoplasm; GO:0003872,6-phosphofructokinase activity; GO:0005524,ATP binding; GO:0046872,metal ion binding; GO:0006002,fructose 6-phosphate metabolic process; GO:0006096,glycolytic process; GO:0003674,molecular_function; GO:0003824,catalytic activity; GO:0008443,phosphofructokinase activity; GO:0016301,kinase activity; GO:0016740,transferase activity; GO:0016772…	Phosphofructokinase	--	--	--
4403	Cluster-33722.0	1.93	1.52	2.72	5.25	3.99	4.3	52	36	58	108	102	94	1.02826	0.00118451	0.00222609	up	1507	K00850 6-phosphofructokinase 1 [EC:2.7.1.11] | (RefSeq) ATP-dependent 6-phosphofructokinase 6-like (A)	ko00010: Glycolysis / Gluconeogenesis; ko00030: Pentose phosphate pathway; ko00051: Fructose and mannose metabolism; ko00052: Galactose metabolism; ko01100: Metabolic pathways; ko01110: Biosynthesis of secondary metabolites; ko01200: Carbon metabolism; ko01230: Biosynthesis of amino acids; ko03018: RNA degradation	purine permease 3-like isoform X2 [Zingiber officinale]	PUP1_ARATH RecName: Full=Purine permease 1 {ECO:0000303|PubMed:10662864}; Short=AtPUP1 {ECO:0000303|PubMed:10662864};	A0A8J5FFH2_ZINOF RecName: Full=Probable purine permease {ECO:0000256|RuleBase:RU368015};	--	GO:0005887,integral component of plasma membrane; GO:0005345,purine nucleobase transmembrane transporter activity; GO:0015211,purine nucleoside transmembrane transporter activity; GO:0010184,cytokinin transport; GO:0006863,purine nucleobase transport; GO:0003674,molecular_function; GO:0005215,transporter activity; GO:0015205,nucleobase transmembrane transporter activity; GO:0022857,transmembrane …	Purine nucleobase transmembrane transport	--	--	--
4697	Cluster-28102.1	23.11	19.82	14.61	12.59	8.09	8.37	375	277	194	160	118	114	-1.12181	4.02524e-05	8.94604e-05	down	1014	K00850 6-phosphofructokinase 1 [EC:2.7.1.11] | (RefSeq) uncharacterized protein LOC112771622 (A)	ko00010: Glycolysis / Gluconeogenesis; ko00030: Pentose phosphate pathway; ko00051: Fructose and mannose metabolism; ko00052: Galactose metabolism; ko01100: Metabolic pathways; ko01110: Biosynthesis of secondary metabolites; ko01200: Carbon metabolism; ko01230: Biosynthesis of amino acids; ko03018: RNA degradation	acyl carrier protein 1, chloroplastic-like [Phoenix dactylifera]	ACP1_CASGL RecName: Full=Acyl carrier protein 1, chloroplastic; Short=ACP 1; Flags: Precursor;	A0A8B7CCA4_PHODC RecName: Full=Acyl carrier protein {ECO:0000256|RuleBase:RU000722};	Acyl carrier protein/NADH-ubiquinone oxidoreductase, NDUFAB1/SDAP subunit	GO:0009507,chloroplast; GO:0000036,acyl carrier activity; GO:0031177,phosphopantetheine binding; GO:0003674,molecular_function; GO:0005488,binding; GO:0044620,ACP phosphopantetheine attachment site binding; GO:0051192,prosthetic group binding; GO:0140104,molecular carrier activity; GO:0140414,phosphopantetheine-dependent carrier activity; GO:0019842,vitamin binding; GO:0033218,amide binding; GO:0…	Phosphopantetheine attachment site	--	--	--
5659	Cluster-25148.0	1.49	2.03	2.03	0.5	0.18	1.01	19	22	21	5	2	11	-1.80012	0.0270758	0.0412968	down	861	K00850 6-phosphofructokinase 1 [EC:2.7.1.11] | (RefSeq) ATP-dependent 6-phosphofructokinase 6-like (A)	ko00010: Glycolysis / Gluconeogenesis; ko00030: Pentose phosphate pathway; ko00051: Fructose and mannose metabolism; ko00052: Galactose metabolism; ko01100: Metabolic pathways; ko01110: Biosynthesis of secondary metabolites; ko01200: Carbon metabolism; ko01230: Biosynthesis of amino acids; ko03018: RNA degradation	purine permease 3 isoform X2 [Elaeis guineensis]	PUP1_ARATH RecName: Full=Purine permease 1 {ECO:0000303|PubMed:10662864}; Short=AtPUP1 {ECO:0000303|PubMed:10662864};	A0A6J0PAE5_ELAGV RecName: Full=Probable purine permease {ECO:0000256|RuleBase:RU368015};	--	GO:0005887,integral component of plasma membrane; GO:0005345,purine nucleobase transmembrane transporter activity; GO:0015211,purine nucleoside transmembrane transporter activity; GO:0010184,cytokinin transport; GO:0006863,purine nucleobase transport; GO:0003674,molecular_function; GO:0005215,transporter activity; GO:0015205,nucleobase transmembrane transporter activity; GO:0022857,transmembrane …	Purine nucleobase transmembrane transport	--	--	--
6157	Cluster-25117.0	1.56	2.43	1.5	0.27	0.59	0.13	29	39	23	4	10	2	-2.54865	0.000770963	0.00148357	down	1108	K00850 6-phosphofructokinase 1 [EC:2.7.1.11] | (RefSeq) ATP-dependent 6-phosphofructokinase 6-like (A)	ko00010: Glycolysis / Gluconeogenesis; ko00030: Pentose phosphate pathway; ko00051: Fructose and mannose metabolism; ko00052: Galactose metabolism; ko01100: Metabolic pathways; ko01110: Biosynthesis of secondary metabolites; ko01200: Carbon metabolism; ko01230: Biosynthesis of amino acids; ko03018: RNA degradation	hypothetical protein H6P81_014212 [Aristolochia fimbriata]	PUP4_ARATH RecName: Full=Probable purine permease 4; Short=AtPUP4;	A0A835DQW3_9MAGN RecName: Full=Probable purine permease {ECO:0000256|RuleBase:RU368015};	--	GO:0016021,integral component of membrane; GO:0016020,membrane; GO:0005345,purine nucleobase transmembrane transporter activity; GO:0015211,purine nucleoside transmembrane transporter activity; GO:0006863,purine nucleobase transport; GO:0003674,molecular_function; GO:0005215,transporter activity; GO:0015205,nucleobase transmembrane transporter activity; GO:0022857,transmembrane transporter activi…	Purine nucleobase transmembrane transport	--	--	--
6197	Cluster-18120.0	59.56	59.34	71.88	12.02	10.15	11.17	1931	1679	1942	309	301	304	-2.63111	1.09405e-106	2.1332e-104	down	1775	K00850 6-phosphofructokinase 1 [EC:2.7.1.11] | (RefSeq) ATP-dependent 6-phosphofructokinase 6-like (A)	ko00010: Glycolysis / Gluconeogenesis; ko00030: Pentose phosphate pathway; ko00051: Fructose and mannose metabolism; ko00052: Galactose metabolism; ko01100: Metabolic pathways; ko01110: Biosynthesis of secondary metabolites; ko01200: Carbon metabolism; ko01230: Biosynthesis of amino acids; ko03018: RNA degradation	purine permease 3 [Elaeis guineensis]	PUP2_ARATH RecName: Full=Purine permease 2; Short=AtPUP2;	A0A6I9SA59_ELAGV RecName: Full=Probable purine permease {ECO:0000256|RuleBase:RU368015};	--	GO:0016021,integral component of membrane; GO:0016020,membrane; GO:0005345,purine nucleobase transmembrane transporter activity; GO:0015211,purine nucleoside transmembrane transporter activity; GO:0006863,purine nucleobase transport; GO:0003674,molecular_function; GO:0005215,transporter activity; GO:0015205,nucleobase transmembrane transporter activity; GO:0022857,transmembrane transporter activi…	Purine nucleobase transmembrane transport	--	--	--
7766	Cluster-33988.3	1.56	4.79	2.14	0	0	0	37	99	42	0	0	0	-8.37658	9.52462e-10	3.56924e-09	down	1338	K00850 6-phosphofructokinase 1 [EC:2.7.1.11] | (RefSeq) ATP-dependent 6-phosphofructokinase 2-like (A)	ko00010: Glycolysis / Gluconeogenesis; ko00030: Pentose phosphate pathway; ko00051: Fructose and mannose metabolism; ko00052: Galactose metabolism; ko01100: Metabolic pathways; ko01110: Biosynthesis of secondary metabolites; ko01200: Carbon metabolism; ko01230: Biosynthesis of amino acids; ko03018: RNA degradation	ATP-dependent 6-phosphofructokinase 2 [Elaeis guineensis]	PFKA2_ARATH RecName: Full=ATP-dependent 6-phosphofructokinase 2 {ECO:0000255|HAMAP-Rule:MF_03186}; Short=ATP-PFK 2 {ECO:0000255|HAMAP-Rule:MF_03186}; Short=Phosphofructokinase 2 {ECO:0000255|HAMAP-Rule:MF_03186}; EC=2.7.1.11 {ECO:0000255|HAMAP-Rule:MF_03186}; AltName: Full=Phosphohexokinase 2 {ECO:0000255|HAMAP-Rule:MF_03186};	A0A6I9SGG3_ELAGV RecName: Full=ATP-dependent 6-phosphofructokinase {ECO:0000256|HAMAP-Rule:MF_03186}; Short=ATP-PFK {ECO:0000256|HAMAP-Rule:MF_03186}; Short=Phosphofructokinase {ECO:0000256|HAMAP-Rule:MF_03186}; EC=2.7.1.11 {ECO:0000256|HAMAP-Rule:MF_03186}; AltName: Full=Phosphohexokinase {ECO:0000256|HAMAP-Rule:MF_03186};	Pyrophosphate-dependent phosphofructo-1-kinase	GO:0005737,cytoplasm; GO:0005829,cytosol; GO:0003872,6-phosphofructokinase activity; GO:0005524,ATP binding; GO:0046872,metal ion binding; GO:0006002,fructose 6-phosphate metabolic process; GO:0006096,glycolytic process; GO:0003674,molecular_function; GO:0003824,catalytic activity; GO:0008443,phosphofructokinase activity; GO:0016301,kinase activity; GO:0016740,transferase activity; GO:0016772,tra…	Phosphofructokinase	--	--	--
8520	Cluster-33988.1	11.87	11.18	12.6	0	0	0	377	310	333	0	0	0	-10.8766	1.00612e-19	1.05506e-18	down	1668	K00850 6-phosphofructokinase 1 [EC:2.7.1.11] | (RefSeq) ATP-dependent 6-phosphofructokinase 2-like (A)	ko00010: Glycolysis / Gluconeogenesis; ko00030: Pentose phosphate pathway; ko00051: Fructose and mannose metabolism; ko00052: Galactose metabolism; ko01100: Metabolic pathways; ko01110: Biosynthesis of secondary metabolites; ko01200: Carbon metabolism; ko01230: Biosynthesis of amino acids; ko03018: RNA degradation	ATP-dependent 6-phosphofructokinase 2 [Elaeis guineensis]	PFKA2_ARATH RecName: Full=ATP-dependent 6-phosphofructokinase 2 {ECO:0000255|HAMAP-Rule:MF_03186}; Short=ATP-PFK 2 {ECO:0000255|HAMAP-Rule:MF_03186}; Short=Phosphofructokinase 2 {ECO:0000255|HAMAP-Rule:MF_03186}; EC=2.7.1.11 {ECO:0000255|HAMAP-Rule:MF_03186}; AltName: Full=Phosphohexokinase 2 {ECO:0000255|HAMAP-Rule:MF_03186};	A0A6I9SGG3_ELAGV RecName: Full=ATP-dependent 6-phosphofructokinase {ECO:0000256|HAMAP-Rule:MF_03186}; Short=ATP-PFK {ECO:0000256|HAMAP-Rule:MF_03186}; Short=Phosphofructokinase {ECO:0000256|HAMAP-Rule:MF_03186}; EC=2.7.1.11 {ECO:0000256|HAMAP-Rule:MF_03186}; AltName: Full=Phosphohexokinase {ECO:0000256|HAMAP-Rule:MF_03186};	Pyrophosphate-dependent phosphofructo-1-kinase	GO:0005737,cytoplasm; GO:0005829,cytosol; GO:0003872,6-phosphofructokinase activity; GO:0005524,ATP binding; GO:0046872,metal ion binding; GO:0006002,fructose 6-phosphate metabolic process; GO:0006096,glycolytic process; GO:0003674,molecular_function; GO:0003824,catalytic activity; GO:0008443,phosphofructokinase activity; GO:0016301,kinase activity; GO:0016740,transferase activity; GO:0016772,tra…	Phosphofructokinase	--	--	--
8561	Cluster-33988.2	13.52	13.08	12.13	0	0	0	457	386	341	0	0	0	-11.0878	1.805e-20	2.0212e-19	down	1752	K00850 6-phosphofructokinase 1 [EC:2.7.1.11] | (RefSeq) ATP-dependent 6-phosphofructokinase 2-like (A)	ko00010: Glycolysis / Gluconeogenesis; ko00030: Pentose phosphate pathway; ko00051: Fructose and mannose metabolism; ko00052: Galactose metabolism; ko01100: Metabolic pathways; ko01110: Biosynthesis of secondary metabolites; ko01200: Carbon metabolism; ko01230: Biosynthesis of amino acids; ko03018: RNA degradation	ATP-dependent 6-phosphofructokinase 2 [Elaeis guineensis]	PFKA2_ARATH RecName: Full=ATP-dependent 6-phosphofructokinase 2 {ECO:0000255|HAMAP-Rule:MF_03186}; Short=ATP-PFK 2 {ECO:0000255|HAMAP-Rule:MF_03186}; Short=Phosphofructokinase 2 {ECO:0000255|HAMAP-Rule:MF_03186}; EC=2.7.1.11 {ECO:0000255|HAMAP-Rule:MF_03186}; AltName: Full=Phosphohexokinase 2 {ECO:0000255|HAMAP-Rule:MF_03186};	A0A6I9SGG3_ELAGV RecName: Full=ATP-dependent 6-phosphofructokinase {ECO:0000256|HAMAP-Rule:MF_03186}; Short=ATP-PFK {ECO:0000256|HAMAP-Rule:MF_03186}; Short=Phosphofructokinase {ECO:0000256|HAMAP-Rule:MF_03186}; EC=2.7.1.11 {ECO:0000256|HAMAP-Rule:MF_03186}; AltName: Full=Phosphohexokinase {ECO:0000256|HAMAP-Rule:MF_03186};	Pyrophosphate-dependent phosphofructo-1-kinase	GO:0005737,cytoplasm; GO:0005829,cytosol; GO:0003872,6-phosphofructokinase activity; GO:0005524,ATP binding; GO:0046872,metal ion binding; GO:0006002,fructose 6-phosphate metabolic process; GO:0006096,glycolytic process; GO:0003674,molecular_function; GO:0003824,catalytic activity; GO:0008443,phosphofructokinase activity; GO:0016301,kinase activity; GO:0016740,transferase activity; GO:0016772,tra…	Phosphofructokinase	--	--	--
3859	Cluster-25887.2	2.94	1.54	5.97	13.17	7.48	8.33	168	77	287	601	395	400	1.34756	0.00177967	0.00326764	up	2753	K03841 fructose-1,6-bisphosphatase I [EC:3.1.3.11] | (RefSeq) fructose-1,6-bisphosphatase, cytosolic (A)	ko00010: Glycolysis / Gluconeogenesis; ko00030: Pentose phosphate pathway; ko00051: Fructose and mannose metabolism; ko00710: Carbon fixation in photosynthetic organisms; ko01100: Metabolic pathways; ko01110: Biosynthesis of secondary metabolites; ko01200: Carbon metabolism	fructose-1,6-bisphosphatase, cytosolic [Spinacia oleracea]	F16P2_SPIOL RecName: Full=Fructose-1,6-bisphosphatase, cytosolic; Short=FBPase; EC=3.1.3.11; AltName: Full=D-fructose-1,6-bisphosphate 1-phosphohydrolase;	A0A0K9RIL2_SPIOL RecName: Full=Fructose-bisphosphatase {ECO:0000256|ARBA:ARBA00013093}; EC=3.1.3.11 {ECO:0000256|ARBA:ARBA00013093}; AltName: Full=D-fructose-1,6-bisphosphate 1-phosphohydrolase {ECO:0000256|ARBA:ARBA00032973};	Fructose-1,6-bisphosphatase	GO:0005737,cytoplasm; GO:0042132,fructose 1,6-bisphosphate 1-phosphatase activity; GO:0046872,metal ion binding; GO:0005975,carbohydrate metabolic process; GO:0003674,molecular_function; GO:0003824,catalytic activity; GO:0016787,hydrolase activity; GO:0016788,hydrolase activity, acting on ester bonds; GO:0016791,phosphatase activity; GO:0019203,carbohydrate phosphatase activity; GO:0042578,phosph…	Fructose-1-6-bisphosphatase, N-terminal domain	--	--	--
4473	Cluster-24237.1	4.79	5.51	5.6	4.71	1.9	2.11	86	85	83	67	30	32	-1.0101	0.0152379	0.0242985	down	1084	K03841 fructose-1,6-bisphosphatase I [EC:3.1.3.11] | (RefSeq) fructose-1,6-bisphosphatase, chloroplastic (A)	ko00010: Glycolysis / Gluconeogenesis; ko00030: Pentose phosphate pathway; ko00051: Fructose and mannose metabolism; ko00710: Carbon fixation in photosynthetic organisms; ko01100: Metabolic pathways; ko01110: Biosynthesis of secondary metabolites; ko01200: Carbon metabolism	fructose-1,6-bisphosphatase 1, chloroplastic [Cocos nucifera]	F16P1_SPIOL RecName: Full=Fructose-1,6-bisphosphatase, chloroplastic; Short=FBPase; EC=3.1.3.11; AltName: Full=D-fructose-1,6-bisphosphate 1-phosphohydrolase; Flags: Precursor;	A0A8K0IQL5_COCNU SubName: Full=Fructose-1,6-bisphosphatase 1, chloroplastic {ECO:0000313|EMBL:KAG1365139.1};	Fructose-1,6-bisphosphatase	GO:0009507,chloroplast; GO:0042132,fructose 1,6-bisphosphate 1-phosphatase activity; GO:0046872,metal ion binding; GO:0019253,reductive pentose-phosphate cycle; GO:0003674,molecular_function; GO:0003824,catalytic activity; GO:0016787,hydrolase activity; GO:0016788,hydrolase activity, acting on ester bonds; GO:0016791,phosphatase activity; GO:0019203,carbohydrate phosphatase activity; GO:0042578,p…	Fructose-1-6-bisphosphatase, C-terminal domain	--	--	--
4550	Cluster-24237.0	27.76	26.93	31.39	18.84	12.96	14.05	757	640	706	394	322	321	-1.04716	1.4367e-13	8.16409e-13	down	1480	K03841 fructose-1,6-bisphosphatase I [EC:3.1.3.11] | (RefSeq) fructose-1,6-bisphosphatase, chloroplastic (A)	ko00010: Glycolysis / Gluconeogenesis; ko00030: Pentose phosphate pathway; ko00051: Fructose and mannose metabolism; ko00710: Carbon fixation in photosynthetic organisms; ko01100: Metabolic pathways; ko01110: Biosynthesis of secondary metabolites; ko01200: Carbon metabolism	fructose-1,6-bisphosphatase 1, chloroplastic [Elaeis guineensis]	F16P1_SPIOL RecName: Full=Fructose-1,6-bisphosphatase, chloroplastic; Short=FBPase; EC=3.1.3.11; AltName: Full=D-fructose-1,6-bisphosphate 1-phosphohydrolase; Flags: Precursor;	A0A6I9SLC4_ELAGV RecName: Full=Fructose-bisphosphatase {ECO:0000256|ARBA:ARBA00013093}; EC=3.1.3.11 {ECO:0000256|ARBA:ARBA00013093}; AltName: Full=D-fructose-1,6-bisphosphate 1-phosphohydrolase {ECO:0000256|ARBA:ARBA00032973};	Fructose-1,6-bisphosphatase	GO:0009507,chloroplast; GO:0042132,fructose 1,6-bisphosphate 1-phosphatase activity; GO:0046872,metal ion binding; GO:0019253,reductive pentose-phosphate cycle; GO:0003674,molecular_function; GO:0003824,catalytic activity; GO:0016787,hydrolase activity; GO:0016788,hydrolase activity, acting on ester bonds; GO:0016791,phosphatase activity; GO:0019203,carbohydrate phosphatase activity; GO:0042578,p…	Fructose-1-6-bisphosphatase, N-terminal domain	--	--	--
6136	Cluster-25887.1	27.29	29.93	21.51	6.92	8.49	5.7	700	673	465	95	127	102	-2.52515	3.57153e-33	9.40263e-32	down	1453	K03841 fructose-1,6-bisphosphatase I [EC:3.1.3.11] | (RefSeq) fructose-1,6-bisphosphatase, cytosolic (A)	ko00010: Glycolysis / Gluconeogenesis; ko00030: Pentose phosphate pathway; ko00051: Fructose and mannose metabolism; ko00710: Carbon fixation in photosynthetic organisms; ko01100: Metabolic pathways; ko01110: Biosynthesis of secondary metabolites; ko01200: Carbon metabolism	fructose-1,6-bisphosphatase, cytosolic [Spinacia oleracea]	F16P2_SPIOL RecName: Full=Fructose-1,6-bisphosphatase, cytosolic; Short=FBPase; EC=3.1.3.11; AltName: Full=D-fructose-1,6-bisphosphate 1-phosphohydrolase;	A0A0K9RIL2_SPIOL RecName: Full=Fructose-bisphosphatase {ECO:0000256|ARBA:ARBA00013093}; EC=3.1.3.11 {ECO:0000256|ARBA:ARBA00013093}; AltName: Full=D-fructose-1,6-bisphosphate 1-phosphohydrolase {ECO:0000256|ARBA:ARBA00032973};	Fructose-1,6-bisphosphatase	GO:0005737,cytoplasm; GO:0042132,fructose 1,6-bisphosphate 1-phosphatase activity; GO:0046872,metal ion binding; GO:0005975,carbohydrate metabolic process; GO:0003674,molecular_function; GO:0003824,catalytic activity; GO:0016787,hydrolase activity; GO:0016788,hydrolase activity, acting on ester bonds; GO:0016791,phosphatase activity; GO:0019203,carbohydrate phosphatase activity; GO:0042578,phosph…	Fructose-1-6-bisphosphatase, N-terminal domain	--	--	--
3401	Cluster-29121.0	199.36	198.32	217.48	804.07	672.61	694.51	5537	4794	5018	17696	17044	16224	1.70493	9.06069e-178	4.48677e-175	up	1497	K01623 fructose-bisphosphate aldolase, class I [EC:4.1.2.13] | (RefSeq) fructose-bisphosphate aldolase 1, cytoplasmic (A)	ko00010: Glycolysis / Gluconeogenesis; ko00030: Pentose phosphate pathway; ko00051: Fructose and mannose metabolism; ko00710: Carbon fixation in photosynthetic organisms; ko01100: Metabolic pathways; ko01110: Biosynthesis of secondary metabolites; ko01200: Carbon metabolism; ko01230: Biosynthesis of amino acids	fructose-bisphosphate aldolase 1, cytoplasmic [Setaria italica]	ALFC1_ORYSJ RecName: Full=Fructose-bisphosphate aldolase 1, cytoplasmic {ECO:0000305}; EC=4.1.2.13 {ECO:0000250|UniProtKB:Q9SJQ9}; AltName: Full=Cytoplasmic aldolase {ECO:0000303|PubMed:2374721}; Short=cALD {ECO:0000303|PubMed:2374721}; AltName: Full=Gravity-specific protein GSC 233 {ECO:0000303|PubMed:1363521};	K3YTL8_SETIT RecName: Full=Fructose-bisphosphate aldolase {ECO:0000256|ARBA:ARBA00013068, ECO:0000256|RuleBase:RU003994}; EC=4.1.2.13 {ECO:0000256|ARBA:ARBA00013068, ECO:0000256|RuleBase:RU003994};	Fructose-biphosphate aldolase	GO:0005737,cytoplasm; GO:0005829,cytosol; GO:0004332,fructose-bisphosphate aldolase activity; GO:0030388,fructose 1,6-bisphosphate metabolic process; GO:0006094,gluconeogenesis; GO:0006096,glycolytic process; GO:0048364,root development; GO:0003674,molecular_function; GO:0003824,catalytic activity; GO:0016829,lyase activity; GO:0016830,carbon-carbon lyase activity; GO:0016832,aldehyde-lyase activ…	Fructose-bisphosphate aldolase class-I	--	--	--
7098	Cluster-29121.1	287.13	283.44	291.54	5.51	0	10.06	7899	6787	6662	120	0	232	-5.91526	0.000745234	0.0014369	down	1486	K01623 fructose-bisphosphate aldolase, class I [EC:4.1.2.13] | (RefSeq) fructose-bisphosphate aldolase 1, cytoplasmic (A)	ko00010: Glycolysis / Gluconeogenesis; ko00030: Pentose phosphate pathway; ko00051: Fructose and mannose metabolism; ko00710: Carbon fixation in photosynthetic organisms; ko01100: Metabolic pathways; ko01110: Biosynthesis of secondary metabolites; ko01200: Carbon metabolism; ko01230: Biosynthesis of amino acids	fructose-bisphosphate aldolase 1, cytoplasmic [Setaria italica]	ALFC1_ORYSJ RecName: Full=Fructose-bisphosphate aldolase 1, cytoplasmic {ECO:0000305}; EC=4.1.2.13 {ECO:0000250|UniProtKB:Q9SJQ9}; AltName: Full=Cytoplasmic aldolase {ECO:0000303|PubMed:2374721}; Short=cALD {ECO:0000303|PubMed:2374721}; AltName: Full=Gravity-specific protein GSC 233 {ECO:0000303|PubMed:1363521};	K3YTL8_SETIT RecName: Full=Fructose-bisphosphate aldolase {ECO:0000256|ARBA:ARBA00013068, ECO:0000256|RuleBase:RU003994}; EC=4.1.2.13 {ECO:0000256|ARBA:ARBA00013068, ECO:0000256|RuleBase:RU003994};	Fructose-biphosphate aldolase	GO:0005737,cytoplasm; GO:0005829,cytosol; GO:0004332,fructose-bisphosphate aldolase activity; GO:0030388,fructose 1,6-bisphosphate metabolic process; GO:0006094,gluconeogenesis; GO:0006096,glycolytic process; GO:0048364,root development; GO:0003674,molecular_function; GO:0003824,catalytic activity; GO:0016829,lyase activity; GO:0016830,carbon-carbon lyase activity; GO:0016832,aldehyde-lyase activ…	Fructose-bisphosphate aldolase class-I	--	--	--
1896	Cluster-34901.0	0.26	0.07	0.58	5.65	9.94	6.28	10	2	20	189	386	223	4.59445	3.22483e-15	2.17524e-14	up	2134	K00895 diphosphate-dependent phosphofructokinase [EC:2.7.1.90] | (RefSeq) pyrophosphate--fructose 6-phosphate 1-phosphotransferase subunit alpha-like (A)	ko00010: Glycolysis / Gluconeogenesis; ko00030: Pentose phosphate pathway; ko00051: Fructose and mannose metabolism; ko01100: Metabolic pathways; ko01110: Biosynthesis of secondary metabolites	uncharacterized protein LOC103724006 [Phoenix dactylifera]	SYT4_ARATH RecName: Full=Synaptotagmin-4; AltName: Full=NTMC2T2.2; AltName: Full=Synaptotagmin D;	A0A8B7D513_PHODC SubName: Full=uncharacterized protein LOC103724006 {ECO:0000313|RefSeq:XP_008813346.2};	--	GO:0005783,endoplasmic reticulum; GO:0016021,integral component of membrane; GO:0008289,lipid binding; GO:0046872,metal ion binding; GO:0006869,lipid transport; GO:0003674,molecular_function; GO:0005488,binding; GO:0043167,ion binding; GO:0043169,cation binding; GO:0006810,transport; GO:0008150,biological_process; GO:0010876,lipid localization; GO:0033036,macromolecule localization; GO:0051179,lo…	C2 domain	--	--	--
2052	Cluster-26317.0	0.09	0.1	0	0.74	0.42	1.87	5	5	0	37	24	99	4.02168	2.40224e-05	5.46627e-05	up	3028	K00895 diphosphate-dependent phosphofructokinase [EC:2.7.1.90] | (RefSeq) pyrophosphate--fructose 6-phosphate 1-phosphotransferase subunit alpha-like (A)	ko00010: Glycolysis / Gluconeogenesis; ko00030: Pentose phosphate pathway; ko00051: Fructose and mannose metabolism; ko01100: Metabolic pathways; ko01110: Biosynthesis of secondary metabolites	unnamed protein product [Triticum turgidum subsp. durum]	PFPA_SOLTU RecName: Full=Pyrophosphate--fructose 6-phosphate 1-phosphotransferase subunit alpha {ECO:0000255|HAMAP-Rule:MF_03185}; Short=PFP {ECO:0000255|HAMAP-Rule:MF_03185}; AltName: Full=6-phosphofructokinase, pyrophosphate dependent {ECO:0000255|HAMAP-Rule:MF_03185}; AltName: Full=PPi-PFK {ECO:0000255|HAMAP-Rule:MF_03185}; AltName: Full=Pyrophosphate-dependent 6-phosphofructose-1-kinase {ECO:…	A0A7C9D4B1_OPUST RecName: Full=PFK domain-containing protein {ECO:0000259|Pfam:PF00365}; Flags: Fragment;	Pyrophosphate-dependent phosphofructo-1-kinase	GO:0005737,cytoplasm; GO:0003872,6-phosphofructokinase activity; GO:0005524,ATP binding; GO:0047334,diphosphate-fructose-6-phosphate 1-phosphotransferase activity; GO:0046872,metal ion binding; GO:0008443,phosphofructokinase activity; GO:0015979,photosynthesis; GO:0009749,response to glucose; GO:0003674,molecular_function; GO:0003824,catalytic activity; GO:0016301,kinase activity; GO:0016740,tran…	Predicted Peptidoglycan domain	--	--	--
2809	Cluster-27859.1	0.93	1.16	0.98	5.68	5.95	7.38	59	62	52	258	305	353	2.38205	6.65799e-22	8.42976e-21	up	3333	K00895 diphosphate-dependent phosphofructokinase [EC:2.7.1.90] | (RefSeq) LOW QUALITY PROTEIN: uncharacterized protein LOC110656716 (A)	ko00010: Glycolysis / Gluconeogenesis; ko00030: Pentose phosphate pathway; ko00051: Fructose and mannose metabolism; ko01100: Metabolic pathways; ko01110: Biosynthesis of secondary metabolites	ankyrin repeat-containing protein ITN1 [Elaeis guineensis]	--	A0A8N4IH74_ELAGV SubName: Full=ankyrin repeat-containing protein ITN1 {ECO:0000313|RefSeq:XP_029124079.1};	FOG: Ankyrin repeat	--	Domain of unknown function	--	--	--
3951	Cluster-34217.0	1.42	2.42	1.29	5.03	5.84	3.23	16	25	13	38	64	34	1.2956	0.014178	0.0227176	up	848	K01810 glucose-6-phosphate isomerase [EC:5.3.1.9] | (RefSeq) glucose-6-phosphate isomerase, cytosolic-like (A)	ko00010: Glycolysis / Gluconeogenesis; ko00030: Pentose phosphate pathway; ko00500: Starch and sucrose metabolism; ko00520: Amino sugar and nucleotide sugar metabolism; ko01100: Metabolic pathways; ko01110: Biosynthesis of secondary metabolites; ko01200: Carbon metabolism; ko01250: Biosynthesis of nucleotide sugars	Retrotransposable element Tf2 [Cajanus cajan]	--	A0A151RGG4_CAJCA SubName: Full=Retrotransposable element Tf2 {ECO:0000313|EMBL:KYP41567.1};	--	GO:0003676,nucleic acid binding; GO:0015074,DNA integration; GO:0003674,molecular_function; GO:0005488,binding; GO:0097159,organic cyclic compound binding; GO:1901363,heterocyclic compound binding; GO:0006139,nucleobase-containing compound metabolic process; GO:0006259,DNA metabolic process; GO:0006725,cellular aromatic compound metabolic process; GO:0006807,nitrogen compound metabolic process; G…	Ty3 transposon capsid-like protein	--	--	--
6536	Cluster-32881.0	1.57	1.16	0.81	0.19	0.08	0.09	42	27	18	4	2	2	-3.44966	2.46617e-05	5.60562e-05	down	1457	K01810 glucose-6-phosphate isomerase [EC:5.3.1.9] | (RefSeq) glucose-6-phosphate isomerase, cytosolic (A)	ko00010: Glycolysis / Gluconeogenesis; ko00030: Pentose phosphate pathway; ko00500: Starch and sucrose metabolism; ko00520: Amino sugar and nucleotide sugar metabolism; ko01100: Metabolic pathways; ko01110: Biosynthesis of secondary metabolites; ko01200: Carbon metabolism; ko01250: Biosynthesis of nucleotide sugars	glucose-6-phosphate isomerase [Trifolium medium]	G6PIA_ORYSJ RecName: Full=Glucose-6-phosphate isomerase, cytosolic A {ECO:0000305}; Short=GPI-A {ECO:0000305}; EC=5.3.1.9 {ECO:0000269|PubMed:8722567}; AltName: Full=Phosphoglucose isomerase A {ECO:0000303|PubMed:8722567}; Short=PGI-A {ECO:0000303|PubMed:8722567}; AltName: Full=Phosphohexose isomerase A {ECO:0000305}; Short=PHI-A {ECO:0000305};	A0A392NCI1_9FABA RecName: Full=Phosphohexose isomerase {ECO:0000256|ARBA:ARBA00029859};	Glucose-6-phosphate isomerase	GO:0005829,cytosol; GO:0097367,carbohydrate derivative binding; GO:0004347,glucose-6-phosphate isomerase activity; GO:0016853,isomerase activity; GO:0048029,monosaccharide binding; GO:0006094,gluconeogenesis; GO:0051156,glucose 6-phosphate metabolic process; GO:0006096,glycolytic process; GO:0003674,molecular_function; GO:0005488,binding; GO:0003824,catalytic activity; GO:0016860,intramolecular o…	--	--	--	--
4688	Cluster-18851.0	14.56	13.83	16.13	8.51	7.81	5.92	513	426	474	238	252	175	-1.11782	2.23589e-10	8.98069e-10	down	1813	K00131 glyceraldehyde-3-phosphate dehydrogenase (NADP+) [EC:1.2.1.9] | (RefSeq) ALDH11A3a; NADP-dependent glyceraldehyde-3-phosphate dehydrogenase (A)	ko00010: Glycolysis / Gluconeogenesis; ko00030: Pentose phosphate pathway; ko01100: Metabolic pathways; ko01200: Carbon metabolism	hypothetical protein KFK09_015697 [Dendrobium nobile]	GAPN_NICPL RecName: Full=NADP-dependent glyceraldehyde-3-phosphate dehydrogenase; EC=1.2.1.9; AltName: Full=Glyceraldehyde-3-phosphate dehydrogenase [NADP(+)]; AltName: Full=Non-phosphorylating glyceraldehyde 3-phosphate dehydrogenase; AltName: Full=Triosephosphate dehydrogenase;	A0A6N2CDX9_SOLCI RecName: Full=Aldedh domain-containing protein {ECO:0000259|Pfam:PF00171};	Aldehyde dehydrogenase	GO:0005737,cytoplasm; GO:0008886,glyceraldehyde-3-phosphate dehydrogenase (NADP+) (non-phosphorylating) activity; GO:0003674,molecular_function; GO:0003824,catalytic activity; GO:0016491,oxidoreductase activity; GO:0016620,oxidoreductase activity, acting on the aldehyde or oxo group of donors, NAD or NADP as acceptor; GO:0016903,oxidoreductase activity, acting on the aldehyde or oxo group of dono…	Aldehyde dehydrogenase family	--	--	--
2830	Cluster-25032.2	3.53	2.42	3.12	18.02	14.81	15.77	31	18	22	127	117	122	2.34785	1.14292e-12	5.9062e-12	up	703	K00002 alcohol dehydrogenase (NADP+) [EC:1.1.1.2] | (RefSeq) aldo-keto reductase family 4 member C9-like (A)	ko00010: Glycolysis / Gluconeogenesis; ko00040: Pentose and glucuronate interconversions; ko00053: Ascorbate and aldarate metabolism; ko00561: Glycerolipid metabolism; ko00620: Pyruvate metabolism; ko01100: Metabolic pathways; ko01110: Biosynthesis of secondary metabolites; ko01240: Biosynthesis of cofactors	unnamed protein product, partial [Musa acuminata subsp. malaccensis]	AKRC9_ARATH RecName: Full=NADPH-dependent aldo-keto reductase, chloroplastic {ECO:0000303|PubMed:21169366}; Short=AtChlAKR {ECO:0000303|PubMed:21169366}; EC=1.1.1.- {ECO:0000269|PubMed:19616008, ECO:0000269|PubMed:21169366}; AltName: Full=Aldo-keto reductase family 4 member C9;	A0A8D7A0X3_MUSAM SubName: Full=(wild Malaysian banana) hypothetical protein {ECO:0000313|EMBL:CAG1840647.1}; Flags: Fragment;	Aldo/keto reductase family proteins	GO:0009507,chloroplast; GO:0005829,cytosol; GO:0005783,endoplasmic reticulum; GO:0008106,alcohol dehydrogenase (NADP+) activity; GO:0004032,alditol:NADP+ 1-oxidoreductase activity; GO:0004033,aldo-keto reductase (NADP) activity; GO:0070401,NADP+ binding; GO:0016229,steroid dehydrogenase activity; GO:0009409,response to cold; GO:0009651,response to salt stress; GO:0009636,response to toxic substan…	Aldo/keto reductase family	--	--	--
5315	Cluster-28068.1	7.39	9.13	8.81	3.65	2.8	4.04	259	269	246	92	91	95	-1.50521	1.68277e-14	1.05163e-13	down	2167	K00002 alcohol dehydrogenase (NADP+) [EC:1.1.1.2] | (RefSeq) aldose reductase (A)	ko00010: Glycolysis / Gluconeogenesis; ko00040: Pentose and glucuronate interconversions; ko00053: Ascorbate and aldarate metabolism; ko00561: Glycerolipid metabolism; ko00620: Pyruvate metabolism; ko01100: Metabolic pathways; ko01110: Biosynthesis of secondary metabolites; ko01240: Biosynthesis of cofactors	protein GLUTELIN PRECURSOR ACCUMULATION 3 isoform X2 [Phoenix dactylifera]	GPA3_ORYSJ RecName: Full=Protein GLUTELIN PRECURSOR ACCUMULATION 3 {ECO:0000303|PubMed:24488962};	A0A8B7C8H4_PHODC SubName: Full=protein GLUTELIN PRECURSOR ACCUMULATION 3 isoform X2 {ECO:0000313|RefSeq:XP_008793974.2};	Kelch repeat-containing proteins	GO:0000325,plant-type vacuole; GO:0000326,protein storage vacuole; GO:0005802,trans-Golgi network; GO:0006886,intracellular protein transport; GO:0006810,transport; GO:0008104,protein localization; GO:0008150,biological_process; GO:0009987,cellular process; GO:0015031,protein transport; GO:0033036,macromolecule localization; GO:0045184,establishment of protein localization; GO:0046907,intracellul…	Galactose oxidase, central domain	--	--	--
5078	Cluster-32637.0	8.17	6.68	8.05	5.13	2.28	2.47	77	53	61	38	19	20	-1.33359	0.00251808	0.0045241	down	721	K01803 triosephosphate isomerase (TIM) [EC:5.3.1.1] | (RefSeq) triosephosphate isomerase, cytosolic-like (A)	ko00010: Glycolysis / Gluconeogenesis; ko00051: Fructose and mannose metabolism; ko00562: Inositol phosphate metabolism; ko00710: Carbon fixation in photosynthetic organisms; ko01100: Metabolic pathways; ko01110: Biosynthesis of secondary metabolites; ko01200: Carbon metabolism; ko01230: Biosynthesis of amino acids	elicitor-responsive protein 3-like [Phoenix dactylifera]	ERG3_ORYSI RecName: Full=Elicitor-responsive protein 3; AltName: Full=16 kDa phloem protein; AltName: Full=RPP16;	A0A8B7CDA8_PHODC SubName: Full=elicitor-responsive protein 3-like {ECO:0000313|RefSeq:XP_008796734.2};	Predicted Ca2+-dependent phospholipid-binding protein	GO:0005737,cytoplasm; GO:0046872,metal ion binding; GO:0003674,molecular_function; GO:0005488,binding; GO:0043167,ion binding; GO:0043169,cation binding; GO:0005575,cellular_component; GO:0005622,intracellular anatomical structure; GO:0110165,cellular anatomical entity	C2 domain	--	--	--
6004	Cluster-24084.0	9.39	9.34	13.04	2.57	3.42	0.94	93	78	104	20	30	8	-2.28955	3.47308e-06	8.60255e-06	down	741	K01803 triosephosphate isomerase (TIM) [EC:5.3.1.1] | (RefSeq) triosephosphate isomerase, cytosolic-like (A)	ko00010: Glycolysis / Gluconeogenesis; ko00051: Fructose and mannose metabolism; ko00562: Inositol phosphate metabolism; ko00710: Carbon fixation in photosynthetic organisms; ko01100: Metabolic pathways; ko01110: Biosynthesis of secondary metabolites; ko01200: Carbon metabolism; ko01230: Biosynthesis of amino acids	elicitor-responsive protein 1 isoform X2 [Dendrobium catenatum]	ERG1_ORYSI RecName: Full=Elicitor-responsive protein 1; AltName: Full=17 kDa phloem protein; AltName: Full=Fungal elicitor immediate early-responsive gene 1 protein; Short=FIERG1; AltName: Full=Rpp17;	A0A2I0VZQ8_9ASPA SubName: Full=Elicitor-responsive protein 1 {ECO:0000313|EMBL:PKU68895.1};	Predicted Ca2+-dependent phospholipid-binding protein	GO:0005737,cytoplasm; GO:0005886,plasma membrane; GO:0005544,calcium-dependent phospholipid binding; GO:0046872,metal ion binding; GO:0003674,molecular_function; GO:0005488,binding; GO:0005543,phospholipid binding; GO:0008289,lipid binding; GO:0043167,ion binding; GO:0043169,cation binding; GO:0005575,cellular_component; GO:0005622,intracellular anatomical structure; GO:0110165,cellular anatomica…	C2 domain	--	--	--
6426	Cluster-18881.0	10.9	11.78	12.71	1.72	2.41	0.17	73	65	67	9	14	1	-3.1384	2.00536e-06	5.10661e-06	down	605	K01803 triosephosphate isomerase (TIM) [EC:5.3.1.1] | (RefSeq) triosephosphate isomerase, cytosolic-like (A)	ko00010: Glycolysis / Gluconeogenesis; ko00051: Fructose and mannose metabolism; ko00562: Inositol phosphate metabolism; ko00710: Carbon fixation in photosynthetic organisms; ko01100: Metabolic pathways; ko01110: Biosynthesis of secondary metabolites; ko01200: Carbon metabolism; ko01230: Biosynthesis of amino acids	elicitor-responsive protein 1 [Cocos nucifera]	ERG1_ORYSI RecName: Full=Elicitor-responsive protein 1; AltName: Full=17 kDa phloem protein; AltName: Full=Fungal elicitor immediate early-responsive gene 1 protein; Short=FIERG1; AltName: Full=Rpp17;	A0A8K0IRY5_COCNU SubName: Full=Elicitor-responsive protein 1 {ECO:0000313|EMBL:KAG1365785.1};	Predicted Ca2+-dependent phospholipid-binding protein	GO:0005737,cytoplasm; GO:0005886,plasma membrane; GO:0005544,calcium-dependent phospholipid binding; GO:0046872,metal ion binding; GO:0003674,molecular_function; GO:0005488,binding; GO:0005543,phospholipid binding; GO:0008289,lipid binding; GO:0043167,ion binding; GO:0043169,cation binding; GO:0005575,cellular_component; GO:0005622,intracellular anatomical structure; GO:0110165,cellular anatomica…	C2 domain	--	--	--
1388	Cluster-5349.1	0	0	0	2.31	1.86	2.27	0	0	0	23	22	25	6.96171	9.14358e-07	2.41719e-06	up	879	K01785 aldose 1-epimerase [EC:5.1.3.3] | (RefSeq) aldose 1-epimerase (A)	ko00010: Glycolysis / Gluconeogenesis; ko00052: Galactose metabolism; ko01100: Metabolic pathways; ko01110: Biosynthesis of secondary metabolites	aldose 1-epimerase [Phalaenopsis equestris]	--	A0A8B7D2A3_PHODC RecName: Full=Aldose 1-epimerase {ECO:0000256|PIRNR:PIRNR005096}; EC=5.1.3.3 {ECO:0000256|PIRNR:PIRNR005096};	Predicted mutarotase	GO:0030246,carbohydrate binding; GO:0016853,isomerase activity; GO:0019318,hexose metabolic process; GO:0003674,molecular_function; GO:0005488,binding; GO:0003824,catalytic activity; GO:0005975,carbohydrate metabolic process; GO:0005996,monosaccharide metabolic process; GO:0008150,biological_process; GO:0008152,metabolic process; GO:0044238,primary metabolic process; GO:0044281,small molecule met…	--	--	--	--
2125	Cluster-28151.0	0.22	0.04	0.02	1.63	1.24	1.43	13	2	1	77	68	71	3.77929	4.04779e-07	1.11603e-06	up	2837	K14085 aldehyde dehydrogenase family 7 member A1 [EC:1.2.1.31 1.2.1.8 1.2.1.3] | (RefSeq) aldehyde dehydrogenase family 2 member C4-like (A)	ko00010: Glycolysis / Gluconeogenesis; ko00053: Ascorbate and aldarate metabolism; ko00071: Fatty acid degradation; ko00260: Glycine, serine and threonine metabolism; ko00280: Valine, leucine and isoleucine degradation; ko00310: Lysine degradation; ko00330: Arginine and proline metabolism; ko00340: Histidine metabolism; ko00380: Tryptophan metabolism; ko00410: beta-Alanine metabolism; ko00561: Gl…	putative nuclease HARBI1 [Quercus lobata]	--	A0A6J0L387_RAPSA SubName: Full=putative nuclease HARBI1 {ECO:0000313|RefSeq:XP_018454081.1};	--	GO:0004518,nuclease activity; GO:0003674,molecular_function; GO:0003824,catalytic activity; GO:0016787,hydrolase activity; GO:0016788,hydrolase activity, acting on ester bonds	--	--	--	--
2177	Cluster-20377.3	0.66	2.42	10.73	55.46	71.18	57.23	22	73	310	1524	2257	1664	3.65595	0.000316805	0.000638791	up	1788	K14085 aldehyde dehydrogenase family 7 member A1 [EC:1.2.1.31 1.2.1.8 1.2.1.3] | (RefSeq) aldehyde dehydrogenase family 7 member A1 (A)	ko00010: Glycolysis / Gluconeogenesis; ko00053: Ascorbate and aldarate metabolism; ko00071: Fatty acid degradation; ko00260: Glycine, serine and threonine metabolism; ko00280: Valine, leucine and isoleucine degradation; ko00310: Lysine degradation; ko00330: Arginine and proline metabolism; ko00340: Histidine metabolism; ko00380: Tryptophan metabolism; ko00410: beta-Alanine metabolism; ko00561: Gl…	aldehyde dehydrogenase 7B4 [Crocus sativus]	AL7A1_MALDO RecName: Full=Aldehyde dehydrogenase family 7 member A1; EC=1.2.1.3; AltName: Full=Antiquitin-1; AltName: Full=Matured fruit 60 kDa protein; Short=MF-60;	A0A2U8XEY2_CROSA RecName: Full=Aldehyde dehydrogenase (NAD(+)) {ECO:0000256|ARBA:ARBA00024226}; EC=1.2.1.3 {ECO:0000256|ARBA:ARBA00024226};	Aldehyde dehydrogenase	GO:0004029,aldehyde dehydrogenase (NAD+) activity; GO:0043878,glyceraldehyde-3-phosphate dehydrogenase (NAD+) (non-phosphorylating) activity; GO:0006081,cellular aldehyde metabolic process; GO:0003674,molecular_function; GO:0003824,catalytic activity; GO:0004030,aldehyde dehydrogenase [NAD(P)+] activity; GO:0016491,oxidoreductase activity; GO:0016620,oxidoreductase activity, acting on the aldehyd…	Aldehyde dehydrogenase family	--	--	--
6228	Cluster-20377.1	107.4	109.52	100.71	26.6	12.66	14.96	3769	3358	2947	740	406	440	-2.69196	3.20523e-37	1.02768e-35	down	1807	K14085 aldehyde dehydrogenase family 7 member A1 [EC:1.2.1.31 1.2.1.8 1.2.1.3] | (RefSeq) aldehyde dehydrogenase family 7 member A1 (A)	ko00010: Glycolysis / Gluconeogenesis; ko00053: Ascorbate and aldarate metabolism; ko00071: Fatty acid degradation; ko00260: Glycine, serine and threonine metabolism; ko00280: Valine, leucine and isoleucine degradation; ko00310: Lysine degradation; ko00330: Arginine and proline metabolism; ko00340: Histidine metabolism; ko00380: Tryptophan metabolism; ko00410: beta-Alanine metabolism; ko00561: Gl…	aldehyde dehydrogenase 7B4 [Crocus sativus]	AL7A1_MALDO RecName: Full=Aldehyde dehydrogenase family 7 member A1; EC=1.2.1.3; AltName: Full=Antiquitin-1; AltName: Full=Matured fruit 60 kDa protein; Short=MF-60;	A0A2U8XEY2_CROSA RecName: Full=Aldehyde dehydrogenase (NAD(+)) {ECO:0000256|ARBA:ARBA00024226}; EC=1.2.1.3 {ECO:0000256|ARBA:ARBA00024226};	Aldehyde dehydrogenase	GO:0004029,aldehyde dehydrogenase (NAD+) activity; GO:0043878,glyceraldehyde-3-phosphate dehydrogenase (NAD+) (non-phosphorylating) activity; GO:0006081,cellular aldehyde metabolic process; GO:0003674,molecular_function; GO:0003824,catalytic activity; GO:0004030,aldehyde dehydrogenase [NAD(P)+] activity; GO:0016491,oxidoreductase activity; GO:0016620,oxidoreductase activity, acting on the aldehyd…	Aldehyde dehydrogenase family	--	--	--
8101	Cluster-20377.2	84.73	89.71	88.55	0	0	0.44	3044	2817	2653	0	0	13	-9.32848	5.60574e-07	1.51966e-06	down	1842	K14085 aldehyde dehydrogenase family 7 member A1 [EC:1.2.1.31 1.2.1.8 1.2.1.3] | (RefSeq) aldehyde dehydrogenase family 7 member A1 (A)	ko00010: Glycolysis / Gluconeogenesis; ko00053: Ascorbate and aldarate metabolism; ko00071: Fatty acid degradation; ko00260: Glycine, serine and threonine metabolism; ko00280: Valine, leucine and isoleucine degradation; ko00310: Lysine degradation; ko00330: Arginine and proline metabolism; ko00340: Histidine metabolism; ko00380: Tryptophan metabolism; ko00410: beta-Alanine metabolism; ko00561: Gl…	aldehyde dehydrogenase 7B4 [Crocus sativus]	AL7A1_MALDO RecName: Full=Aldehyde dehydrogenase family 7 member A1; EC=1.2.1.3; AltName: Full=Antiquitin-1; AltName: Full=Matured fruit 60 kDa protein; Short=MF-60;	A0A2U8XEY2_CROSA RecName: Full=Aldehyde dehydrogenase (NAD(+)) {ECO:0000256|ARBA:ARBA00024226}; EC=1.2.1.3 {ECO:0000256|ARBA:ARBA00024226};	Aldehyde dehydrogenase	GO:0004029,aldehyde dehydrogenase (NAD+) activity; GO:0043878,glyceraldehyde-3-phosphate dehydrogenase (NAD+) (non-phosphorylating) activity; GO:0006081,cellular aldehyde metabolic process; GO:0003674,molecular_function; GO:0003824,catalytic activity; GO:0004030,aldehyde dehydrogenase [NAD(P)+] activity; GO:0016491,oxidoreductase activity; GO:0016620,oxidoreductase activity, acting on the aldehyd…	Aldehyde dehydrogenase family	--	--	--
3001	Cluster-33188.2	0.94	1.03	0.54	3.39	3.43	4.37	10	9	4	28	33	40	2.12476	0.000538579	0.0010566	up	781	K00128 aldehyde dehydrogenase (NAD+) [EC:1.2.1.3] | (RefSeq) aldehyde dehydrogenase 5, mitochondrial-like (A)	ko00010: Glycolysis / Gluconeogenesis; ko00053: Ascorbate and aldarate metabolism; ko00071: Fatty acid degradation; ko00280: Valine, leucine and isoleucine degradation; ko00310: Lysine degradation; ko00330: Arginine and proline metabolism; ko00340: Histidine metabolism; ko00380: Tryptophan metabolism; ko00410: beta-Alanine metabolism; ko00561: Glycerolipid metabolism; ko00620: Pyruvate metabolism…	Translationally-controlled tumor protein [Cocos nucifera]	TCTP_ELAGV RecName: Full=Translationally-controlled tumor protein homolog; Short=TCTP;	A0A4D6N4B8_VIGUN SubName: Full=Translationally controlled tumor protein {ECO:0000313|EMBL:QCE07319.1};	Microtubule-binding protein (translationally controlled tumor protein)	GO:0005737,cytoplasm; GO:0005575,cellular_component; GO:0005622,intracellular anatomical structure; GO:0110165,cellular anatomical entity	Translationally controlled tumour protein	--	--	--
3142	Cluster-33188.0	0.51	0.22	1.16	2.89	2.17	2.61	8	3	16	39	33	37	1.97316	0.00446051	0.0077278	up	1044	K00128 aldehyde dehydrogenase (NAD+) [EC:1.2.1.3] | (RefSeq) aldehyde dehydrogenase 5, mitochondrial-like (A)	ko00010: Glycolysis / Gluconeogenesis; ko00053: Ascorbate and aldarate metabolism; ko00071: Fatty acid degradation; ko00280: Valine, leucine and isoleucine degradation; ko00310: Lysine degradation; ko00330: Arginine and proline metabolism; ko00340: Histidine metabolism; ko00380: Tryptophan metabolism; ko00410: beta-Alanine metabolism; ko00561: Glycerolipid metabolism; ko00620: Pyruvate metabolism…	translationally-controlled tumor protein homolog isoform X1 [Phoenix dactylifera]	TCTP_ELAGV RecName: Full=Translationally-controlled tumor protein homolog; Short=TCTP;	A0A8B8ZIR3_PHODC SubName: Full=translationally-controlled tumor protein homolog isoform X1 {ECO:0000313|RefSeq:XP_038974061.1};	Microtubule-binding protein (translationally controlled tumor protein)	GO:0005737,cytoplasm; GO:0005575,cellular_component; GO:0005622,intracellular anatomical structure; GO:0110165,cellular anatomical entity	--	--	--	--
3911	Cluster-12721.0	0.58	0.42	0.31	1.05	1.24	1.25	16	10	7	23	31	29	1.3221	0.0240683	0.0370721	up	1486	K00128 aldehyde dehydrogenase (NAD+) [EC:1.2.1.3] | (RefSeq) aldehyde dehydrogenase family 3 member F1 (A)	ko00010: Glycolysis / Gluconeogenesis; ko00053: Ascorbate and aldarate metabolism; ko00071: Fatty acid degradation; ko00280: Valine, leucine and isoleucine degradation; ko00310: Lysine degradation; ko00330: Arginine and proline metabolism; ko00340: Histidine metabolism; ko00380: Tryptophan metabolism; ko00410: beta-Alanine metabolism; ko00561: Glycerolipid metabolism; ko00620: Pyruvate metabolism…	PREDICTED: aldehyde dehydrogenase family 3 member F1 isoform X2 [Musa acuminata subsp. malaccensis]	AL3F1_ARATH RecName: Full=Aldehyde dehydrogenase family 3 member F1; EC=1.2.1.3;	A0A804K5H2_MUSAM RecName: Full=Aldehyde dehydrogenase {ECO:0000256|PIRNR:PIRNR036492};	Aldehyde dehydrogenase	GO:0005737,cytoplasm; GO:0005783,endoplasmic reticulum; GO:0005886,plasma membrane; GO:0004029,aldehyde dehydrogenase (NAD+) activity; GO:0043878,glyceraldehyde-3-phosphate dehydrogenase (NAD+) (non-phosphorylating) activity; GO:0006081,cellular aldehyde metabolic process; GO:0003674,molecular_function; GO:0003824,catalytic activity; GO:0004030,aldehyde dehydrogenase [NAD(P)+] activity; GO:001649…	Aldehyde dehydrogenase family	--	--	--
7887	Cluster-33188.1	1858.52	1752.66	1738.49	6.06	3.91	4.08	27758	22443	21256	71	52	51	-8.70313	0	0	down	954	K00128 aldehyde dehydrogenase (NAD+) [EC:1.2.1.3] | (RefSeq) aldehyde dehydrogenase 5, mitochondrial-like (A)	ko00010: Glycolysis / Gluconeogenesis; ko00053: Ascorbate and aldarate metabolism; ko00071: Fatty acid degradation; ko00280: Valine, leucine and isoleucine degradation; ko00310: Lysine degradation; ko00330: Arginine and proline metabolism; ko00340: Histidine metabolism; ko00380: Tryptophan metabolism; ko00410: beta-Alanine metabolism; ko00561: Glycerolipid metabolism; ko00620: Pyruvate metabolism…	RecName: Full=Translationally-controlled tumor protein homolog; Short=TCTP [Elaeis guineensis]	TCTP_ELAGV RecName: Full=Translationally-controlled tumor protein homolog; Short=TCTP;	K7N8A9_ELAGV SubName: Full=Translationally controlled tumor protein {ECO:0000313|EMBL:ADM88549.1};	Microtubule-binding protein (translationally controlled tumor protein)	GO:0005737,cytoplasm; GO:0005575,cellular_component; GO:0005622,intracellular anatomical structure; GO:0110165,cellular anatomical entity	--	--	--	--
6859	Cluster-29888.0	1.62	2.93	1.51	0.11	0.17	0	51	82	40	2	5	0	-4.67039	1.90328e-08	6.1812e-08	down	1677	K18857 alcohol dehydrogenase class-P [EC:1.1.1.1] | (RefSeq) alcohol dehydrogenase isoform X1 (A)	ko00010: Glycolysis / Gluconeogenesis; ko00071: Fatty acid degradation; ko00350: Tyrosine metabolism; ko00592: alpha-Linolenic acid metabolism; ko00620: Pyruvate metabolism; ko01100: Metabolic pathways; ko01110: Biosynthesis of secondary metabolites	LOW QUALITY PROTEIN: uncharacterized protein LOC109838574 [Asparagus officinalis]	--	A0A843U043_COLES RecName: Full=Threonylcarbamoyl-AMP synthase {ECO:0000256|ARBA:ARBA00015492}; EC=2.7.7.87 {ECO:0000256|ARBA:ARBA00012584};	RNA binding/translational regulation protein of the SUA5 family	GO:0003725,double-stranded RNA binding; GO:0003674,molecular_function; GO:0003676,nucleic acid binding; GO:0003723,RNA binding; GO:0005488,binding; GO:0097159,organic cyclic compound binding; GO:1901363,heterocyclic compound binding	--	--	--	--
558	Cluster-20180.1	0	0	0	5.4	4.42	4.33	0	0	0	114	107	97	9.14127	1.24174e-13	7.10932e-13	up	1453	K00001 alcohol dehydrogenase [EC:1.1.1.1] | (RefSeq) alcohol dehydrogenase-like 6 (A)	ko00010: Glycolysis / Gluconeogenesis; ko00071: Fatty acid degradation; ko00350: Tyrosine metabolism; ko00620: Pyruvate metabolism; ko01100: Metabolic pathways; ko01110: Biosynthesis of secondary metabolites	alcohol dehydrogenase-like 6 [Phoenix dactylifera]	ADHL6_ARATH RecName: Full=Alcohol dehydrogenase-like 6; EC=1.1.1.1 {ECO:0000250|UniProtKB:P06525};	A0A8B7CDX8_PHODC SubName: Full=alcohol dehydrogenase-like 6 {ECO:0000313|RefSeq:XP_008797217.1};	Alcohol dehydrogenase, class III	GO:0005829,cytosol; GO:0004024,alcohol dehydrogenase activity, zinc-dependent; GO:0051903,S-(hydroxymethyl)glutathione dehydrogenase activity; GO:0008270,zinc ion binding; GO:0046294,formaldehyde catabolic process; GO:0003674,molecular_function; GO:0003824,catalytic activity; GO:0004022,alcohol dehydrogenase (NAD+) activity; GO:0016491,oxidoreductase activity; GO:0016614,oxidoreductase activity, …	Zinc-binding dehydrogenase	--	--	--
5070	Cluster-20180.0	29.9	31.56	32.4	15.67	11.81	12.64	779	717	703	328	284	280	-1.3287	1.04959e-26	1.91822e-25	down	1450	K00001 alcohol dehydrogenase [EC:1.1.1.1] | (RefSeq) alcohol dehydrogenase-like 6 (A)	ko00010: Glycolysis / Gluconeogenesis; ko00071: Fatty acid degradation; ko00350: Tyrosine metabolism; ko00620: Pyruvate metabolism; ko01100: Metabolic pathways; ko01110: Biosynthesis of secondary metabolites	alcohol dehydrogenase-like 6 [Phoenix dactylifera]	ADHL6_ARATH RecName: Full=Alcohol dehydrogenase-like 6; EC=1.1.1.1 {ECO:0000250|UniProtKB:P06525};	A0A8B7CDX8_PHODC SubName: Full=alcohol dehydrogenase-like 6 {ECO:0000313|RefSeq:XP_008797217.1};	Alcohol dehydrogenase, class III	GO:0005829,cytosol; GO:0004024,alcohol dehydrogenase activity, zinc-dependent; GO:0051903,S-(hydroxymethyl)glutathione dehydrogenase activity; GO:0008270,zinc ion binding; GO:0046294,formaldehyde catabolic process; GO:0003674,molecular_function; GO:0003824,catalytic activity; GO:0004022,alcohol dehydrogenase (NAD+) activity; GO:0016491,oxidoreductase activity; GO:0016614,oxidoreductase activity, …	Zinc-binding dehydrogenase	--	--	--
1971	Cluster-35454.1	9.26	7.99	8.08	225.77	154.12	160.16	132	97	94	2546	1980	1947	4.30318	2.27612e-148	8.98836e-146	up	927	K00121 S-(hydroxymethyl)glutathione dehydrogenase / alcohol dehydrogenase [EC:1.1.1.284 1.1.1.1] | (RefSeq) alcohol dehydrogenase class-3 (A)	ko00010: Glycolysis / Gluconeogenesis; ko00071: Fatty acid degradation; ko00350: Tyrosine metabolism; ko00620: Pyruvate metabolism; ko01100: Metabolic pathways; ko01110: Biosynthesis of secondary metabolites; ko01200: Carbon metabolism	unnamed protein product, partial [Vitis vinifera]	ADHX_ORYSI RecName: Full=Alcohol dehydrogenase class-3; EC=1.1.1.1 {ECO:0000250|UniProtKB:Q96533}; AltName: Full=Alcohol dehydrogenase class-III; AltName: Full=Glutathione-dependent formaldehyde dehydrogenase; Short=FALDH; Short=FDH; Short=GSH-FDH; EC=1.1.1.-; AltName: Full=S-(hydroxymethyl)glutathione dehydrogenase; EC=1.1.1.284 {ECO:0000250|UniProtKB:Q96533};	A0A7N0U935_KALFE RecName: Full=S-(hydroxymethyl)glutathione dehydrogenase {ECO:0000256|ARBA:ARBA00012309, ECO:0000256|RuleBase:RU362016}; EC=1.1.1.284 {ECO:0000256|ARBA:ARBA00012309, ECO:0000256|RuleBase:RU362016};	Alcohol dehydrogenase, class III	GO:0005737,cytoplasm; GO:0004022,alcohol dehydrogenase (NAD+) activity; GO:0106322,S-(hydroxymethyl)glutathione dehydrogenase NAD activity; GO:0106321,S-(hydroxymethyl)glutathione dehydrogenase NADP activity; GO:0008270,zinc ion binding; GO:0006069,ethanol oxidation; GO:0003674,molecular_function; GO:0003824,catalytic activity; GO:0016491,oxidoreductase activity; GO:0016614,oxidoreductase activit…	Zinc-binding dehydrogenase	--	--	--
2534	Cluster-35454.5	1.73	5.11	6.19	50.49	14.37	35.37	24	62	72	569	184	429	2.84961	2.77675e-08	8.83851e-08	up	927	K00121 S-(hydroxymethyl)glutathione dehydrogenase / alcohol dehydrogenase [EC:1.1.1.284 1.1.1.1] | (RefSeq) alcohol dehydrogenase class-3 (A)	ko00010: Glycolysis / Gluconeogenesis; ko00071: Fatty acid degradation; ko00350: Tyrosine metabolism; ko00620: Pyruvate metabolism; ko01100: Metabolic pathways; ko01110: Biosynthesis of secondary metabolites; ko01200: Carbon metabolism	unnamed protein product, partial [Vitis vinifera]	ADHX_ORYSI RecName: Full=Alcohol dehydrogenase class-3; EC=1.1.1.1 {ECO:0000250|UniProtKB:Q96533}; AltName: Full=Alcohol dehydrogenase class-III; AltName: Full=Glutathione-dependent formaldehyde dehydrogenase; Short=FALDH; Short=FDH; Short=GSH-FDH; EC=1.1.1.-; AltName: Full=S-(hydroxymethyl)glutathione dehydrogenase; EC=1.1.1.284 {ECO:0000250|UniProtKB:Q96533};	A0A7N0U935_KALFE RecName: Full=S-(hydroxymethyl)glutathione dehydrogenase {ECO:0000256|ARBA:ARBA00012309, ECO:0000256|RuleBase:RU362016}; EC=1.1.1.284 {ECO:0000256|ARBA:ARBA00012309, ECO:0000256|RuleBase:RU362016};	Alcohol dehydrogenase, class III	GO:0005737,cytoplasm; GO:0004022,alcohol dehydrogenase (NAD+) activity; GO:0106322,S-(hydroxymethyl)glutathione dehydrogenase NAD activity; GO:0106321,S-(hydroxymethyl)glutathione dehydrogenase NADP activity; GO:0008270,zinc ion binding; GO:0006069,ethanol oxidation; GO:0003674,molecular_function; GO:0003824,catalytic activity; GO:0016491,oxidoreductase activity; GO:0016614,oxidoreductase activit…	Zinc-binding dehydrogenase	--	--	--
4632	Cluster-12686.0	39.21	38.74	40.71	22.12	19.12	18.98	1205	1038	1041	539	537	490	-1.09392	6.08944e-31	1.43159e-29	down	1622	K00121 S-(hydroxymethyl)glutathione dehydrogenase / alcohol dehydrogenase [EC:1.1.1.284 1.1.1.1] | (RefSeq) alcohol dehydrogenase class III (A)	ko00010: Glycolysis / Gluconeogenesis; ko00071: Fatty acid degradation; ko00350: Tyrosine metabolism; ko00620: Pyruvate metabolism; ko01100: Metabolic pathways; ko01110: Biosynthesis of secondary metabolites; ko01200: Carbon metabolism	alcohol dehydrogenase [Phoenix dactylifera]	ADH_MALDO RecName: Full=Alcohol dehydrogenase; EC=1.1.1.1 {ECO:0000250|UniProtKB:P06525};	A0A8B7CPY7_PHODC SubName: Full=alcohol dehydrogenase {ECO:0000313|RefSeq:XP_008803674.2};	Alcohol dehydrogenase, class III	GO:0005737,cytoplasm; GO:0004022,alcohol dehydrogenase (NAD+) activity; GO:0008270,zinc ion binding; GO:0003674,molecular_function; GO:0003824,catalytic activity; GO:0016491,oxidoreductase activity; GO:0016614,oxidoreductase activity, acting on CH-OH group of donors; GO:0016616,oxidoreductase activity, acting on the CH-OH group of donors, NAD or NADP as acceptor; GO:0018455,alcohol dehydrogenase …	Zinc-binding dehydrogenase	--	--	--
5899	Cluster-22306.0	2.07	1.44	1.56	0.54	0.56	0.14	53	32	33	11	13	3	-2.15268	0.000841971	0.00161246	down	1403	K00121 S-(hydroxymethyl)glutathione dehydrogenase / alcohol dehydrogenase [EC:1.1.1.284 1.1.1.1] | (RefSeq) alcohol dehydrogenase-like 7 isoform X1 (A)	ko00010: Glycolysis / Gluconeogenesis; ko00071: Fatty acid degradation; ko00350: Tyrosine metabolism; ko00620: Pyruvate metabolism; ko01100: Metabolic pathways; ko01110: Biosynthesis of secondary metabolites; ko01200: Carbon metabolism	alcohol dehydrogenase-like 7 isoform X1 [Elaeis guineensis]	ADHL7_ARATH RecName: Full=Alcohol dehydrogenase-like 7; EC=1.1.1.1 {ECO:0000250|UniProtKB:P06525};	A0A6I9QYU6_ELAGV SubName: Full=alcohol dehydrogenase-like 7 isoform X1 {ECO:0000313|RefSeq:XP_010916712.1};	Alcohol dehydrogenase, class III	GO:0005829,cytosol; GO:0004024,alcohol dehydrogenase activity, zinc-dependent; GO:0051903,S-(hydroxymethyl)glutathione dehydrogenase activity; GO:0008270,zinc ion binding; GO:0046294,formaldehyde catabolic process; GO:0003674,molecular_function; GO:0003824,catalytic activity; GO:0004022,alcohol dehydrogenase (NAD+) activity; GO:0016491,oxidoreductase activity; GO:0016614,oxidoreductase activity, …	Alcohol dehydrogenase GroES-like domain	--	--	--
7458	Cluster-35454.0	0.67	2.52	2.02	0	0	0	14	47	36	0	0	0	-7.51543	2.97666e-07	8.3315e-07	down	1247	K00121 S-(hydroxymethyl)glutathione dehydrogenase / alcohol dehydrogenase [EC:1.1.1.284 1.1.1.1] | (RefSeq) alcohol dehydrogenase class-3 (A)	ko00010: Glycolysis / Gluconeogenesis; ko00071: Fatty acid degradation; ko00350: Tyrosine metabolism; ko00620: Pyruvate metabolism; ko01100: Metabolic pathways; ko01110: Biosynthesis of secondary metabolites; ko01200: Carbon metabolism	alcohol dehydrogenase class-3 [Dioscorea cayenensis subsp. rotundata]	ADHX_ORYSI RecName: Full=Alcohol dehydrogenase class-3; EC=1.1.1.1 {ECO:0000250|UniProtKB:Q96533}; AltName: Full=Alcohol dehydrogenase class-III; AltName: Full=Glutathione-dependent formaldehyde dehydrogenase; Short=FALDH; Short=FDH; Short=GSH-FDH; EC=1.1.1.-; AltName: Full=S-(hydroxymethyl)glutathione dehydrogenase; EC=1.1.1.284 {ECO:0000250|UniProtKB:Q96533};	A0A7J7LP00_9MAGN RecName: Full=S-(hydroxymethyl)glutathione dehydrogenase {ECO:0000256|ARBA:ARBA00012309, ECO:0000256|RuleBase:RU362016}; EC=1.1.1.284 {ECO:0000256|ARBA:ARBA00012309, ECO:0000256|RuleBase:RU362016};	Alcohol dehydrogenase, class III	GO:0005737,cytoplasm; GO:0004022,alcohol dehydrogenase (NAD+) activity; GO:0106322,S-(hydroxymethyl)glutathione dehydrogenase NAD activity; GO:0106321,S-(hydroxymethyl)glutathione dehydrogenase NADP activity; GO:0008270,zinc ion binding; GO:0006069,ethanol oxidation; GO:0003674,molecular_function; GO:0003824,catalytic activity; GO:0016491,oxidoreductase activity; GO:0016614,oxidoreductase activit…	Zinc-binding dehydrogenase	--	--	--
5975	Cluster-30233.2	22.48	24.66	23.02	4.92	5.27	5.73	898	862	768	156	193	192	-2.24865	6.36751e-52	3.54727e-50	down	2012	K15633 2,3-bisphosphoglycerate-independent phosphoglycerate mutase [EC:5.4.2.12] | (RefSeq) 2,3-bisphosphoglycerate-independent phosphoglycerate mutase (A)	ko00010: Glycolysis / Gluconeogenesis; ko00260: Glycine, serine and threonine metabolism; ko01100: Metabolic pathways; ko01110: Biosynthesis of secondary metabolites; ko01200: Carbon metabolism; ko01230: Biosynthesis of amino acids	2,3-bisphosphoglycerate-independent phosphoglycerate mutase [Elaeis guineensis]	PMGI_MESCR RecName: Full=2,3-bisphosphoglycerate-independent phosphoglycerate mutase; Short=BPG-independent PGAM; Short=Phosphoglyceromutase; EC=5.4.2.12; AltName: Full=PGAM-I;	A0A6J0PNM0_ELAGV RecName: Full=Phosphoglycerate mutase (2,3-diphosphoglycerate-independent) {ECO:0000256|ARBA:ARBA00012026}; EC=5.4.2.12 {ECO:0000256|ARBA:ARBA00012026};	Phosphoglycerate mutase	GO:0005737,cytoplasm; GO:0030145,manganese ion binding; GO:0004619,phosphoglycerate mutase activity; GO:0006007,glucose catabolic process; GO:0006096,glycolytic process; GO:0003674,molecular_function; GO:0005488,binding; GO:0043167,ion binding; GO:0043169,cation binding; GO:0046872,metal ion binding; GO:0046914,transition metal ion binding; GO:0003824,catalytic activity; GO:0016853,isomerase acti…	Metalloenzyme superfamily	--	--	--
1772	Cluster-33111.1	0	0.14	0	1.01	1.47	1.9	0	4	0	30	50	59	5.08656	9.72231e-07	2.5615e-06	up	1907	K01913 acetate/butyrate---CoA ligase [EC:6.2.1.1 6.2.1.2] | (RefSeq) acetate/butyrate--CoA ligase AAE7, peroxisomal (A)	ko00010: Glycolysis / Gluconeogenesis; ko00620: Pyruvate metabolism; ko00630: Glyoxylate and dicarboxylate metabolism; ko00650: Butanoate metabolism; ko01100: Metabolic pathways; ko01110: Biosynthesis of secondary metabolites; ko01200: Carbon metabolism	probable acyl-activating enzyme 1, peroxisomal [Elaeis guineensis]	AAE1_ARATH RecName: Full=Butanoate--CoA ligase AAE1 {ECO:0000305|PubMed:23300257}; EC=6.2.1.- {ECO:0000269|PubMed:23300257}; AltName: Full=4-methylpentanoate--CoA ligase AAE2 {ECO:0000305|PubMed:23300257}; EC=6.2.1.- {ECO:0000269|PubMed:23300257}; AltName: Full=AMP-binding protein 1 {ECO:0000303|PubMed:12177484}; Short=AtAMPBP1 {ECO:0000303|PubMed:12177484}; AltName: Full=Acyl-activating enzyme 1…	A0A6I9RZU4_ELAGV SubName: Full=probable acyl-activating enzyme 1, peroxisomal {ECO:0000313|RefSeq:XP_010935251.1};	Acyl-CoA synthetase	GO:0005777,peroxisome; GO:0016874,ligase activity; GO:0006631,fatty acid metabolic process; GO:0003674,molecular_function; GO:0003824,catalytic activity; GO:0006082,organic acid metabolic process; GO:0006629,lipid metabolic process; GO:0008150,biological_process; GO:0008152,metabolic process; GO:0009987,cellular process; GO:0019752,carboxylic acid metabolic process; GO:0032787,monocarboxylic acid…	AMP-binding enzyme	--	--	--
1806	Cluster-33111.0	0.22	0.39	0.14	8.23	7.88	7.48	7	11	3	213	235	205	4.93304	1.28119e-32	3.26813e-31	up	1703	K01913 acetate/butyrate---CoA ligase [EC:6.2.1.1 6.2.1.2] | (RefSeq) acetate/butyrate--CoA ligase AAE7, peroxisomal (A)	ko00010: Glycolysis / Gluconeogenesis; ko00620: Pyruvate metabolism; ko00630: Glyoxylate and dicarboxylate metabolism; ko00650: Butanoate metabolism; ko01100: Metabolic pathways; ko01110: Biosynthesis of secondary metabolites; ko01200: Carbon metabolism	probable acyl-activating enzyme 1, peroxisomal [Elaeis guineensis]	AAE1_ARATH RecName: Full=Butanoate--CoA ligase AAE1 {ECO:0000305|PubMed:23300257}; EC=6.2.1.- {ECO:0000269|PubMed:23300257}; AltName: Full=4-methylpentanoate--CoA ligase AAE2 {ECO:0000305|PubMed:23300257}; EC=6.2.1.- {ECO:0000269|PubMed:23300257}; AltName: Full=AMP-binding protein 1 {ECO:0000303|PubMed:12177484}; Short=AtAMPBP1 {ECO:0000303|PubMed:12177484}; AltName: Full=Acyl-activating enzyme 1…	A0A6I9RZU4_ELAGV SubName: Full=probable acyl-activating enzyme 1, peroxisomal {ECO:0000313|RefSeq:XP_010935251.1};	Acyl-CoA synthetase	GO:0005777,peroxisome; GO:0016874,ligase activity; GO:0006631,fatty acid metabolic process; GO:0003674,molecular_function; GO:0003824,catalytic activity; GO:0006082,organic acid metabolic process; GO:0006629,lipid metabolic process; GO:0008150,biological_process; GO:0008152,metabolic process; GO:0009987,cellular process; GO:0019752,carboxylic acid metabolic process; GO:0032787,monocarboxylic acid…	AMP-binding enzyme	--	--	--
1836	Cluster-33111.5	0	0.93	0.24	14.62	8.41	11.98	0	31	7	447	297	387	4.82845	0.000598842	0.00116836	up	1954	K01913 acetate/butyrate---CoA ligase [EC:6.2.1.1 6.2.1.2] | (RefSeq) acetate/butyrate--CoA ligase AAE7, peroxisomal-like (A)	ko00010: Glycolysis / Gluconeogenesis; ko00620: Pyruvate metabolism; ko00630: Glyoxylate and dicarboxylate metabolism; ko00650: Butanoate metabolism; ko01100: Metabolic pathways; ko01110: Biosynthesis of secondary metabolites; ko01200: Carbon metabolism	probable acyl-activating enzyme 1, peroxisomal [Elaeis guineensis]	AAE1_ARATH RecName: Full=Butanoate--CoA ligase AAE1 {ECO:0000305|PubMed:23300257}; EC=6.2.1.- {ECO:0000269|PubMed:23300257}; AltName: Full=4-methylpentanoate--CoA ligase AAE2 {ECO:0000305|PubMed:23300257}; EC=6.2.1.- {ECO:0000269|PubMed:23300257}; AltName: Full=AMP-binding protein 1 {ECO:0000303|PubMed:12177484}; Short=AtAMPBP1 {ECO:0000303|PubMed:12177484}; AltName: Full=Acyl-activating enzyme 1…	A0A6I9RZU4_ELAGV SubName: Full=probable acyl-activating enzyme 1, peroxisomal {ECO:0000313|RefSeq:XP_010935251.1};	Acyl-CoA synthetase	GO:0005777,peroxisome; GO:0016874,ligase activity; GO:0006631,fatty acid metabolic process; GO:0003674,molecular_function; GO:0003824,catalytic activity; GO:0006082,organic acid metabolic process; GO:0006629,lipid metabolic process; GO:0008150,biological_process; GO:0008152,metabolic process; GO:0009987,cellular process; GO:0019752,carboxylic acid metabolic process; GO:0032787,monocarboxylic acid…	AMP-binding enzyme	--	--	--
5025	Cluster-33111.6	2.43	4.05	3.74	3.18	0.62	0.93	114	167	147	118	26	36	-1.29637	0.0216366	0.033617	down	2315	K01913 acetate/butyrate---CoA ligase [EC:6.2.1.1 6.2.1.2] | (RefSeq) acetate/butyrate--CoA ligase AAE7, peroxisomal-like (A)	ko00010: Glycolysis / Gluconeogenesis; ko00620: Pyruvate metabolism; ko00630: Glyoxylate and dicarboxylate metabolism; ko00650: Butanoate metabolism; ko01100: Metabolic pathways; ko01110: Biosynthesis of secondary metabolites; ko01200: Carbon metabolism	probable acyl-activating enzyme 1, peroxisomal [Elaeis guineensis]	AAE1_ARATH RecName: Full=Butanoate--CoA ligase AAE1 {ECO:0000305|PubMed:23300257}; EC=6.2.1.- {ECO:0000269|PubMed:23300257}; AltName: Full=4-methylpentanoate--CoA ligase AAE2 {ECO:0000305|PubMed:23300257}; EC=6.2.1.- {ECO:0000269|PubMed:23300257}; AltName: Full=AMP-binding protein 1 {ECO:0000303|PubMed:12177484}; Short=AtAMPBP1 {ECO:0000303|PubMed:12177484}; AltName: Full=Acyl-activating enzyme 1…	A0A6I9RZU4_ELAGV SubName: Full=probable acyl-activating enzyme 1, peroxisomal {ECO:0000313|RefSeq:XP_010935251.1};	Acyl-CoA synthetase	GO:0005777,peroxisome; GO:0016874,ligase activity; GO:0006631,fatty acid metabolic process; GO:0003674,molecular_function; GO:0003824,catalytic activity; GO:0006082,organic acid metabolic process; GO:0006629,lipid metabolic process; GO:0008150,biological_process; GO:0008152,metabolic process; GO:0009987,cellular process; GO:0019752,carboxylic acid metabolic process; GO:0032787,monocarboxylic acid…	AMP-binding enzyme	--	--	--
6303	Cluster-33111.4	109.38	111.67	118.11	15.02	17.17	17.56	4625	4135	4173	504	665	622	-2.87742	2.50862e-127	6.63231e-125	down	2111	K01913 acetate/butyrate---CoA ligase [EC:6.2.1.1 6.2.1.2] | (RefSeq) acetate/butyrate--CoA ligase AAE7, peroxisomal-like (A)	ko00010: Glycolysis / Gluconeogenesis; ko00620: Pyruvate metabolism; ko00630: Glyoxylate and dicarboxylate metabolism; ko00650: Butanoate metabolism; ko01100: Metabolic pathways; ko01110: Biosynthesis of secondary metabolites; ko01200: Carbon metabolism	probable acyl-activating enzyme 1, peroxisomal [Elaeis guineensis]	AAE1_ARATH RecName: Full=Butanoate--CoA ligase AAE1 {ECO:0000305|PubMed:23300257}; EC=6.2.1.- {ECO:0000269|PubMed:23300257}; AltName: Full=4-methylpentanoate--CoA ligase AAE2 {ECO:0000305|PubMed:23300257}; EC=6.2.1.- {ECO:0000269|PubMed:23300257}; AltName: Full=AMP-binding protein 1 {ECO:0000303|PubMed:12177484}; Short=AtAMPBP1 {ECO:0000303|PubMed:12177484}; AltName: Full=Acyl-activating enzyme 1…	A0A6I9RZU4_ELAGV SubName: Full=probable acyl-activating enzyme 1, peroxisomal {ECO:0000313|RefSeq:XP_010935251.1};	Acyl-CoA synthetase	GO:0005777,peroxisome; GO:0016874,ligase activity; GO:0006631,fatty acid metabolic process; GO:0003674,molecular_function; GO:0003824,catalytic activity; GO:0006082,organic acid metabolic process; GO:0006629,lipid metabolic process; GO:0008150,biological_process; GO:0008152,metabolic process; GO:0009987,cellular process; GO:0019752,carboxylic acid metabolic process; GO:0032787,monocarboxylic acid…	AMP-binding enzyme	--	--	--
634	Cluster-4205.0	0	0	0	3.27	3.74	2.31	0	0	0	89	118	67	8.92064	1.61534e-12	8.22755e-12	up	1791	K00873 pyruvate kinase [EC:2.7.1.40] | (RefSeq) pyruvate kinase, cytosolic isozyme (A)	ko00010: Glycolysis / Gluconeogenesis; ko00620: Pyruvate metabolism; ko01100: Metabolic pathways; ko01110: Biosynthesis of secondary metabolites; ko01200: Carbon metabolism; ko01230: Biosynthesis of amino acids	putative pyruvate kinase, cytosolic isozyme [Morella rubra]	KPYC_TOBAC RecName: Full=Pyruvate kinase, cytosolic isozyme; Short=PK; EC=2.7.1.40;	A0A6A1WR06_9ROSI RecName: Full=Pyruvate kinase {ECO:0000256|ARBA:ARBA00012142, ECO:0000256|RuleBase:RU000504}; EC=2.7.1.40 {ECO:0000256|ARBA:ARBA00012142, ECO:0000256|RuleBase:RU000504};	Pyruvate kinase	GO:0005737,cytoplasm; GO:0005524,ATP binding; GO:0016301,kinase activity; GO:0000287,magnesium ion binding; GO:0030955,potassium ion binding; GO:0004743,pyruvate kinase activity; GO:0006096,glycolytic process; GO:0000166,nucleotide binding; GO:0003674,molecular_function; GO:0005488,binding; GO:0017076,purine nucleotide binding; GO:0030554,adenyl nucleotide binding; GO:0032553,ribonucleotide bindi…	--	--	--	--
1006	Cluster-2660.0	0	0	0	3.27	2.85	2.72	0	0	0	46	46	41	7.88378	1.54953e-09	5.67846e-09	up	1076	K00873 pyruvate kinase [EC:2.7.1.40] | (RefSeq) pyruvate kinase, cytosolic isozyme isoform X1 (A)	ko00010: Glycolysis / Gluconeogenesis; ko00620: Pyruvate metabolism; ko01100: Metabolic pathways; ko01110: Biosynthesis of secondary metabolites; ko01200: Carbon metabolism; ko01230: Biosynthesis of amino acids	hypothetical protein MLD38_003793 [Melastoma candidum]	KPYC_SOLTU RecName: Full=Pyruvate kinase, cytosolic isozyme; Short=PK; EC=2.7.1.40;	A0A540KE14_MALBA RecName: Full=PK_C domain-containing protein {ECO:0000259|Pfam:PF02887};	Pyruvate kinase	GO:0005737,cytoplasm; GO:0005524,ATP binding; GO:0016301,kinase activity; GO:0000287,magnesium ion binding; GO:0030955,potassium ion binding; GO:0004743,pyruvate kinase activity; GO:0006096,glycolytic process; GO:0000166,nucleotide binding; GO:0003674,molecular_function; GO:0005488,binding; GO:0017076,purine nucleotide binding; GO:0030554,adenyl nucleotide binding; GO:0032553,ribonucleotide bindi…	--	--	--	--
6454	Cluster-24725.0	2.91	3.91	3.32	0.35	0.31	0.4	95	95	99	10	10	12	-3.20404	3.24886e-15	2.1905e-14	down	1836	K00873 pyruvate kinase [EC:2.7.1.40] | (RefSeq) pyruvate kinase 1, cytosolic (A)	ko00010: Glycolysis / Gluconeogenesis; ko00620: Pyruvate metabolism; ko01100: Metabolic pathways; ko01110: Biosynthesis of secondary metabolites; ko01200: Carbon metabolism; ko01230: Biosynthesis of amino acids	pyruvate kinase 1, cytosolic [Amborella trichopoda]	KPYC1_ORYSI RecName: Full=Pyruvate kinase 1, cytosolic {ECO:0000305}; Short=OsPK1 {ECO:0000305}; EC=2.7.1.40 {ECO:0000305};	U5DHI4_AMBTC RecName: Full=Pyruvate kinase {ECO:0000256|ARBA:ARBA00012142, ECO:0000256|RuleBase:RU000504}; EC=2.7.1.40 {ECO:0000256|ARBA:ARBA00012142, ECO:0000256|RuleBase:RU000504};	Pyruvate kinase	GO:0005829,cytosol; GO:0005524,ATP binding; GO:0016301,kinase activity; GO:0000287,magnesium ion binding; GO:0030955,potassium ion binding; GO:0004743,pyruvate kinase activity; GO:0000166,nucleotide binding; GO:0003674,molecular_function; GO:0005488,binding; GO:0017076,purine nucleotide binding; GO:0030554,adenyl nucleotide binding; GO:0032553,ribonucleotide binding; GO:0032555,purine ribonucleot…	Pyruvate kinase, barrel domain	--	--	--
379	Cluster-30767.2	0	0	0	12.31	8.24	10.35	0	0	0	170	132	157	9.67408	2.61663e-15	1.7835e-14	up	1101	K00927 phosphoglycerate kinase [EC:2.7.2.3] | (RefSeq) phosphoglycerate kinase, cytosolic (A)	ko00010: Glycolysis / Gluconeogenesis; ko00710: Carbon fixation in photosynthetic organisms; ko01100: Metabolic pathways; ko01110: Biosynthesis of secondary metabolites; ko01200: Carbon metabolism; ko01230: Biosynthesis of amino acids	hypothetical protein I3760_09G075500 [Carya illinoinensis]	PGKY_TOBAC RecName: Full=Phosphoglycerate kinase, cytosolic; EC=2.7.2.3;	A0A5K0XL67_9MAGN RecName: Full=Phosphoglycerate kinase {ECO:0000256|ARBA:ARBA00013061}; EC=2.7.2.3 {ECO:0000256|ARBA:ARBA00013061}; Flags: Fragment;	3-phosphoglycerate kinase	GO:0005829,cytosol; GO:0043531,ADP binding; GO:0005524,ATP binding; GO:0004618,phosphoglycerate kinase activity; GO:0006094,gluconeogenesis; GO:0006096,glycolytic process; GO:0000166,nucleotide binding; GO:0003674,molecular_function; GO:0005488,binding; GO:0017076,purine nucleotide binding; GO:0030554,adenyl nucleotide binding; GO:0032553,ribonucleotide binding; GO:0032555,purine ribonucleotide b…	Phosphoglycerate kinase	--	--	--
588	Cluster-33885.6	0	0	0	3.65	1.83	1.81	0	0	0	143	83	75	9.05864	1.10513e-12	5.72606e-12	up	2417	K00927 phosphoglycerate kinase [EC:2.7.2.3] | (RefSeq) uncharacterized protein LOC105033802 isoform X1 (A)	ko00010: Glycolysis / Gluconeogenesis; ko00710: Carbon fixation in photosynthetic organisms; ko01100: Metabolic pathways; ko01110: Biosynthesis of secondary metabolites; ko01200: Carbon metabolism; ko01230: Biosynthesis of amino acids	uncharacterized protein LOC105033802 isoform X1 [Elaeis guineensis]	PGKH_SPIOL RecName: Full=Phosphoglycerate kinase, chloroplastic; EC=2.7.2.3; Flags: Precursor; Fragment;	A0A6I9QCD1_ELAGV RecName: Full=Phosphoglycerate kinase {ECO:0000256|ARBA:ARBA00013061, ECO:0000256|RuleBase:RU000532}; EC=2.7.2.3 {ECO:0000256|ARBA:ARBA00013061, ECO:0000256|RuleBase:RU000532};	3-phosphoglycerate kinase	GO:0009507,chloroplast; GO:0005524,ATP binding; GO:0004618,phosphoglycerate kinase activity; GO:0006096,glycolytic process; GO:0019253,reductive pentose-phosphate cycle; GO:0000166,nucleotide binding; GO:0003674,molecular_function; GO:0005488,binding; GO:0017076,purine nucleotide binding; GO:0030554,adenyl nucleotide binding; GO:0032553,ribonucleotide binding; GO:0032555,purine ribonucleotide bin…	Phosphoglycerate kinase	--	--	--
1034	Cluster-33885.3	0	0	0	0.37	1.34	1.26	0	0	0	14	60	52	7.81177	8.35494e-08	2.51107e-07	up	2413	K00927 phosphoglycerate kinase [EC:2.7.2.3] | (RefSeq) uncharacterized protein LOC105033802 isoform X1 (A)	ko00010: Glycolysis / Gluconeogenesis; ko00710: Carbon fixation in photosynthetic organisms; ko01100: Metabolic pathways; ko01110: Biosynthesis of secondary metabolites; ko01200: Carbon metabolism; ko01230: Biosynthesis of amino acids	uncharacterized protein LOC105033802 isoform X1 [Elaeis guineensis]	PGKH_SPIOL RecName: Full=Phosphoglycerate kinase, chloroplastic; EC=2.7.2.3; Flags: Precursor; Fragment;	A0A6I9QCD1_ELAGV RecName: Full=Phosphoglycerate kinase {ECO:0000256|ARBA:ARBA00013061, ECO:0000256|RuleBase:RU000532}; EC=2.7.2.3 {ECO:0000256|ARBA:ARBA00013061, ECO:0000256|RuleBase:RU000532};	3-phosphoglycerate kinase	GO:0009507,chloroplast; GO:0005524,ATP binding; GO:0004618,phosphoglycerate kinase activity; GO:0006096,glycolytic process; GO:0019253,reductive pentose-phosphate cycle; GO:0000166,nucleotide binding; GO:0003674,molecular_function; GO:0005488,binding; GO:0017076,purine nucleotide binding; GO:0030554,adenyl nucleotide binding; GO:0032553,ribonucleotide binding; GO:0032555,purine ribonucleotide bin…	Phosphoglycerate kinase	--	--	--
1078	Cluster-11075.0	0	0	0	5.52	8.08	4.99	0	0	0	33	53	33	7.71969	9.23582e-09	3.10954e-08	up	645	K00927 phosphoglycerate kinase [EC:2.7.2.3] | (RefSeq) phosphoglycerate kinase, cytosolic-like (A)	ko00010: Glycolysis / Gluconeogenesis; ko00710: Carbon fixation in photosynthetic organisms; ko01100: Metabolic pathways; ko01110: Biosynthesis of secondary metabolites; ko01200: Carbon metabolism; ko01230: Biosynthesis of amino acids	Phosphoglycerate kinase protein [Dioscorea alata]	PGKY_TOBAC RecName: Full=Phosphoglycerate kinase, cytosolic; EC=2.7.2.3;	A0A1D1YLJ7_9ARAE RecName: Full=Phosphoglycerate kinase {ECO:0000256|ARBA:ARBA00013061, ECO:0000256|RuleBase:RU000532}; EC=2.7.2.3 {ECO:0000256|ARBA:ARBA00013061, ECO:0000256|RuleBase:RU000532};	3-phosphoglycerate kinase	GO:0005829,cytosol; GO:0043531,ADP binding; GO:0005524,ATP binding; GO:0004618,phosphoglycerate kinase activity; GO:0006094,gluconeogenesis; GO:0006096,glycolytic process; GO:0000166,nucleotide binding; GO:0003674,molecular_function; GO:0005488,binding; GO:0017076,purine nucleotide binding; GO:0030554,adenyl nucleotide binding; GO:0032553,ribonucleotide binding; GO:0032555,purine ribonucleotide b…	--	--	--	--
1399	Cluster-11075.2	0	0	0	4.56	3.63	2.9	0	0	0	26	24	19	6.93462	1.13786e-06	2.97476e-06	up	642	K00927 phosphoglycerate kinase [EC:2.7.2.3] | (RefSeq) phosphoglycerate kinase, cytosolic-like (A)	ko00010: Glycolysis / Gluconeogenesis; ko00710: Carbon fixation in photosynthetic organisms; ko01100: Metabolic pathways; ko01110: Biosynthesis of secondary metabolites; ko01200: Carbon metabolism; ko01230: Biosynthesis of amino acids	Phosphoglycerate kinase protein [Dioscorea alata]	PGKY_TOBAC RecName: Full=Phosphoglycerate kinase, cytosolic; EC=2.7.2.3;	A0A1D1YLJ7_9ARAE RecName: Full=Phosphoglycerate kinase {ECO:0000256|ARBA:ARBA00013061, ECO:0000256|RuleBase:RU000532}; EC=2.7.2.3 {ECO:0000256|ARBA:ARBA00013061, ECO:0000256|RuleBase:RU000532};	3-phosphoglycerate kinase	GO:0005829,cytosol; GO:0043531,ADP binding; GO:0005524,ATP binding; GO:0004618,phosphoglycerate kinase activity; GO:0006094,gluconeogenesis; GO:0006096,glycolytic process; GO:0000166,nucleotide binding; GO:0003674,molecular_function; GO:0005488,binding; GO:0017076,purine nucleotide binding; GO:0030554,adenyl nucleotide binding; GO:0032553,ribonucleotide binding; GO:0032555,purine ribonucleotide b…	--	--	--	--
1415	Cluster-484.0	0	0	0	0	2.63	1.67	0	0	0	0	42	25	6.89546	0.00154482	0.00285931	up	1069	K00134 glyceraldehyde 3-phosphate dehydrogenase (phosphorylating) [EC:1.2.1.12] | (RefSeq) glyceraldehyde-3-phosphate dehydrogenase GAPCP1, chloroplastic-like (A)	ko00010: Glycolysis / Gluconeogenesis; ko00710: Carbon fixation in photosynthetic organisms; ko01100: Metabolic pathways; ko01110: Biosynthesis of secondary metabolites; ko01200: Carbon metabolism; ko01230: Biosynthesis of amino acids	RecName: Full=Glyceraldehyde-3-phosphate dehydrogenase 2; Short=GAPDH 2 [Mucor lusitanicus]	G3PC_GINBI RecName: Full=Glyceraldehyde-3-phosphate dehydrogenase, cytosolic; EC=1.2.1.12;	G4ZB36_PHYSP RecName: Full=Glyceraldehyde-3-phosphate dehydrogenase {ECO:0000256|RuleBase:RU361160}; EC=1.2.1.12 {ECO:0000256|RuleBase:RU361160};	Glyceraldehyde 3-phosphate dehydrogenase	GO:0005737,cytoplasm; GO:0004365,glyceraldehyde-3-phosphate dehydrogenase (NAD+) (phosphorylating) activity; GO:0051287,NAD binding; GO:0050661,NADP binding; GO:0006006,glucose metabolic process; GO:0006096,glycolytic process; GO:0003674,molecular_function; GO:0003824,catalytic activity; GO:0016491,oxidoreductase activity; GO:0016620,oxidoreductase activity, acting on the aldehyde or oxo group of…	Glyceraldehyde 3-phosphate dehydrogenase, C-terminal domain	--	--	--
1450	Cluster-30767.1	0	0	0	1.37	0.8	1.95	0	0	0	19	13	30	6.79734	6.48659e-06	1.56168e-05	up	1101	K00927 phosphoglycerate kinase [EC:2.7.2.3] | (RefSeq) phosphoglycerate kinase, cytosolic (A)	ko00010: Glycolysis / Gluconeogenesis; ko00710: Carbon fixation in photosynthetic organisms; ko01100: Metabolic pathways; ko01110: Biosynthesis of secondary metabolites; ko01200: Carbon metabolism; ko01230: Biosynthesis of amino acids	hypothetical protein I3760_09G075500 [Carya illinoinensis]	PGKY_TOBAC RecName: Full=Phosphoglycerate kinase, cytosolic; EC=2.7.2.3;	A0A5K0XL67_9MAGN RecName: Full=Phosphoglycerate kinase {ECO:0000256|ARBA:ARBA00013061}; EC=2.7.2.3 {ECO:0000256|ARBA:ARBA00013061}; Flags: Fragment;	3-phosphoglycerate kinase	GO:0005829,cytosol; GO:0043531,ADP binding; GO:0005524,ATP binding; GO:0004618,phosphoglycerate kinase activity; GO:0006094,gluconeogenesis; GO:0006096,glycolytic process; GO:0000166,nucleotide binding; GO:0003674,molecular_function; GO:0005488,binding; GO:0017076,purine nucleotide binding; GO:0030554,adenyl nucleotide binding; GO:0032553,ribonucleotide binding; GO:0032555,purine ribonucleotide b…	--	--	--	--
1937	Cluster-31755.2	0.86	1.63	1.19	31.52	21.86	29.16	18	30	21	540	429	532	4.41419	2.02461e-55	1.27858e-53	up	1238	K00134 glyceraldehyde 3-phosphate dehydrogenase (phosphorylating) [EC:1.2.1.12] | (RefSeq) glyceraldehyde-3-phosphate dehydrogenase 2, cytosolic (A)	ko00010: Glycolysis / Gluconeogenesis; ko00710: Carbon fixation in photosynthetic organisms; ko01100: Metabolic pathways; ko01110: Biosynthesis of secondary metabolites; ko01200: Carbon metabolism; ko01230: Biosynthesis of amino acids	glyceraldehyde-3-phosphate dehydrogenase [Lilium davidii var. unicolor]	G3PC2_ORYSJ RecName: Full=Glyceraldehyde-3-phosphate dehydrogenase 2, cytosolic; EC=1.2.1.12;	A0A0B5LBC5_LILDA RecName: Full=Glyceraldehyde-3-phosphate dehydrogenase {ECO:0000256|RuleBase:RU361160}; EC=1.2.1.- {ECO:0000256|RuleBase:RU361160};	Glyceraldehyde 3-phosphate dehydrogenase	GO:0005829,cytosol; GO:0004365,glyceraldehyde-3-phosphate dehydrogenase (NAD+) (phosphorylating) activity; GO:0051287,NAD binding; GO:0050661,NADP binding; GO:0006006,glucose metabolic process; GO:0006096,glycolytic process; GO:0003674,molecular_function; GO:0003824,catalytic activity; GO:0016491,oxidoreductase activity; GO:0016620,oxidoreductase activity, acting on the aldehyde or oxo group of d…	Glyceraldehyde 3-phosphate dehydrogenase, C-terminal domain	--	--	--
2700	Cluster-31755.3	11.53	6.67	11.65	62.23	51.24	78.44	290	146	243	1244	1178	1667	2.57911	3.58653e-24	5.47135e-23	up	1390	K00134 glyceraldehyde 3-phosphate dehydrogenase (phosphorylating) [EC:1.2.1.12] | (RefSeq) glyceraldehyde-3-phosphate dehydrogenase 2, cytosolic (A)	ko00010: Glycolysis / Gluconeogenesis; ko00710: Carbon fixation in photosynthetic organisms; ko01100: Metabolic pathways; ko01110: Biosynthesis of secondary metabolites; ko01200: Carbon metabolism; ko01230: Biosynthesis of amino acids	glyceraldehyde-3-phosphate dehydrogenase [Lilium davidii var. unicolor]	G3PC2_ORYSJ RecName: Full=Glyceraldehyde-3-phosphate dehydrogenase 2, cytosolic; EC=1.2.1.12;	A0A0B5LBC5_LILDA RecName: Full=Glyceraldehyde-3-phosphate dehydrogenase {ECO:0000256|RuleBase:RU361160}; EC=1.2.1.- {ECO:0000256|RuleBase:RU361160};	Glyceraldehyde 3-phosphate dehydrogenase	GO:0005829,cytosol; GO:0004365,glyceraldehyde-3-phosphate dehydrogenase (NAD+) (phosphorylating) activity; GO:0051287,NAD binding; GO:0050661,NADP binding; GO:0006006,glucose metabolic process; GO:0006096,glycolytic process; GO:0003674,molecular_function; GO:0003824,catalytic activity; GO:0016491,oxidoreductase activity; GO:0016620,oxidoreductase activity, acting on the aldehyde or oxo group of d…	Glyceraldehyde 3-phosphate dehydrogenase, C-terminal domain	--	--	--
3637	Cluster-33885.2	0.87	1.5	0.3	3.45	2.22	2.44	22	33	6	70	52	53	1.50251	0.0138809	0.0222713	up	1419	K00927 phosphoglycerate kinase [EC:2.7.2.3] | (RefSeq) uncharacterized protein LOC105033802 isoform X1 (A)	ko00010: Glycolysis / Gluconeogenesis; ko00710: Carbon fixation in photosynthetic organisms; ko01100: Metabolic pathways; ko01110: Biosynthesis of secondary metabolites; ko01200: Carbon metabolism; ko01230: Biosynthesis of amino acids	uncharacterized protein LOC105033802 isoform X1 [Elaeis guineensis]	PGKH_VOLCA RecName: Full=Phosphoglycerate kinase, chloroplastic; EC=2.7.2.3; Flags: Precursor;	A0A6I9QCD1_ELAGV RecName: Full=Phosphoglycerate kinase {ECO:0000256|ARBA:ARBA00013061, ECO:0000256|RuleBase:RU000532}; EC=2.7.2.3 {ECO:0000256|ARBA:ARBA00013061, ECO:0000256|RuleBase:RU000532};	Methyltransferase-like protein	GO:0009507,chloroplast; GO:0005524,ATP binding; GO:0004618,phosphoglycerate kinase activity; GO:0006096,glycolytic process; GO:0019253,reductive pentose-phosphate cycle; GO:0000166,nucleotide binding; GO:0003674,molecular_function; GO:0005488,binding; GO:0017076,purine nucleotide binding; GO:0030554,adenyl nucleotide binding; GO:0032553,ribonucleotide binding; GO:0032555,purine ribonucleotide bin…	Putative methyltransferase	--	--	--
4247	Cluster-31755.8	57.62	39.41	41.43	148.69	52.32	98.49	65	32	32	125	46	107	1.11073	0.0276002	0.0420247	up	341	K00134 glyceraldehyde 3-phosphate dehydrogenase (phosphorylating) [EC:1.2.1.12] | (RefSeq) glyceraldehyde-3-phosphate dehydrogenase 2, cytosolic-like isoform X1 (A)	ko00010: Glycolysis / Gluconeogenesis; ko00710: Carbon fixation in photosynthetic organisms; ko01100: Metabolic pathways; ko01110: Biosynthesis of secondary metabolites; ko01200: Carbon metabolism; ko01230: Biosynthesis of amino acids	glyceraldehyde-3-phosphate dehydrogenase 2, cytosolic-like [Triticum aestivum]	G3PC2_HORVU RecName: Full=Glyceraldehyde-3-phosphate dehydrogenase 2, cytosolic; EC=1.2.1.12; Flags: Fragment;	A0A453P0C7_AEGTS RecName: Full=Gp_dh_C domain-containing protein {ECO:0000259|Pfam:PF02800};	Glyceraldehyde 3-phosphate dehydrogenase	GO:0005737,cytoplasm; GO:0004365,glyceraldehyde-3-phosphate dehydrogenase (NAD+) (phosphorylating) activity; GO:0051287,NAD binding; GO:0050661,NADP binding; GO:0006006,glucose metabolic process; GO:0006096,glycolytic process; GO:0003674,molecular_function; GO:0003824,catalytic activity; GO:0016491,oxidoreductase activity; GO:0016620,oxidoreductase activity, acting on the aldehyde or oxo group of…	--	--	--	--
4495	Cluster-33885.0	1.2	1.41	1.58	0.85	0.88	0.53	49	51	54	27	33	18	-1.01981	0.0148337	0.0237001	down	2073	K00927 phosphoglycerate kinase [EC:2.7.2.3] | (RefSeq) uncharacterized protein LOC105033802 isoform X1 (A)	ko00010: Glycolysis / Gluconeogenesis; ko00710: Carbon fixation in photosynthetic organisms; ko01100: Metabolic pathways; ko01110: Biosynthesis of secondary metabolites; ko01200: Carbon metabolism; ko01230: Biosynthesis of amino acids	uncharacterized protein LOC105033802 isoform X3 [Elaeis guineensis]	PGKH_SPIOL RecName: Full=Phosphoglycerate kinase, chloroplastic; EC=2.7.2.3; Flags: Precursor; Fragment;	A0A8N4I5X1_ELAGV SubName: Full=uncharacterized protein LOC105033802 isoform X3 {ECO:0000313|RefSeq:XP_029117236.1};	Methyltransferase-like protein	GO:0009507,chloroplast; GO:0005524,ATP binding; GO:0004618,phosphoglycerate kinase activity; GO:0006096,glycolytic process; GO:0019253,reductive pentose-phosphate cycle; GO:0000166,nucleotide binding; GO:0003674,molecular_function; GO:0005488,binding; GO:0017076,purine nucleotide binding; GO:0030554,adenyl nucleotide binding; GO:0032553,ribonucleotide binding; GO:0032555,purine ribonucleotide bin…	Phosphoglycerate kinase	--	--	--
7176	Cluster-26859.5	13.11	14.4	10.82	0.21	0.11	0.16	389	372	267	5	3	4	-6.44124	4.29658e-41	1.65686e-39	down	1579	K00927 phosphoglycerate kinase [EC:2.7.2.3] | (RefSeq) phosphoglycerate kinase, cytosolic (A)	ko00010: Glycolysis / Gluconeogenesis; ko00710: Carbon fixation in photosynthetic organisms; ko01100: Metabolic pathways; ko01110: Biosynthesis of secondary metabolites; ko01200: Carbon metabolism; ko01230: Biosynthesis of amino acids	Phosphoglycerate kinase protein [Dioscorea alata]	PGKY_TOBAC RecName: Full=Phosphoglycerate kinase, cytosolic; EC=2.7.2.3;	A0A7I8L871_SPIIN RecName: Full=Phosphoglycerate kinase {ECO:0000256|ARBA:ARBA00013061, ECO:0000256|RuleBase:RU000532}; EC=2.7.2.3 {ECO:0000256|ARBA:ARBA00013061, ECO:0000256|RuleBase:RU000532};	3-phosphoglycerate kinase	GO:0005829,cytosol; GO:0043531,ADP binding; GO:0005524,ATP binding; GO:0004618,phosphoglycerate kinase activity; GO:0006094,gluconeogenesis; GO:0006096,glycolytic process; GO:0000166,nucleotide binding; GO:0003674,molecular_function; GO:0005488,binding; GO:0017076,purine nucleotide binding; GO:0030554,adenyl nucleotide binding; GO:0032553,ribonucleotide binding; GO:0032555,purine ribonucleotide b…	Phosphoglycerate kinase	--	--	--
7963	Cluster-30767.0	4.48	5.84	5.64	0	0	0	81	91	84	0	0	0	-8.88952	1.07609e-12	5.58303e-12	down	1087	K00927 phosphoglycerate kinase [EC:2.7.2.3] | (RefSeq) phosphoglycerate kinase, cytosolic-like (A)	ko00010: Glycolysis / Gluconeogenesis; ko00710: Carbon fixation in photosynthetic organisms; ko01100: Metabolic pathways; ko01110: Biosynthesis of secondary metabolites; ko01200: Carbon metabolism; ko01230: Biosynthesis of amino acids	hypothetical protein I3760_09G075500 [Carya illinoinensis]	PGKY_TOBAC RecName: Full=Phosphoglycerate kinase, cytosolic; EC=2.7.2.3;	A0A5K0XL67_9MAGN RecName: Full=Phosphoglycerate kinase {ECO:0000256|ARBA:ARBA00013061}; EC=2.7.2.3 {ECO:0000256|ARBA:ARBA00013061}; Flags: Fragment;	3-phosphoglycerate kinase	GO:0005829,cytosol; GO:0043531,ADP binding; GO:0005524,ATP binding; GO:0004618,phosphoglycerate kinase activity; GO:0006094,gluconeogenesis; GO:0006096,glycolytic process; GO:0000166,nucleotide binding; GO:0003674,molecular_function; GO:0005488,binding; GO:0017076,purine nucleotide binding; GO:0030554,adenyl nucleotide binding; GO:0032553,ribonucleotide binding; GO:0032555,purine ribonucleotide b…	--	--	--	--
8191	Cluster-33885.5	2.93	3.46	3.32	0	0	0	144	150	137	0	0	0	-9.63822	2.72678e-15	1.85372e-14	down	2413	K00927 phosphoglycerate kinase [EC:2.7.2.3] | (RefSeq) uncharacterized protein LOC105033802 isoform X1 (A)	ko00010: Glycolysis / Gluconeogenesis; ko00710: Carbon fixation in photosynthetic organisms; ko01100: Metabolic pathways; ko01110: Biosynthesis of secondary metabolites; ko01200: Carbon metabolism; ko01230: Biosynthesis of amino acids	uncharacterized protein LOC105033802 isoform X1 [Elaeis guineensis]	PGKH_SPIOL RecName: Full=Phosphoglycerate kinase, chloroplastic; EC=2.7.2.3; Flags: Precursor; Fragment;	A0A6I9QCD1_ELAGV RecName: Full=Phosphoglycerate kinase {ECO:0000256|ARBA:ARBA00013061, ECO:0000256|RuleBase:RU000532}; EC=2.7.2.3 {ECO:0000256|ARBA:ARBA00013061, ECO:0000256|RuleBase:RU000532};	3-phosphoglycerate kinase	GO:0009507,chloroplast; GO:0005524,ATP binding; GO:0004618,phosphoglycerate kinase activity; GO:0006096,glycolytic process; GO:0019253,reductive pentose-phosphate cycle; GO:0000166,nucleotide binding; GO:0003674,molecular_function; GO:0005488,binding; GO:0017076,purine nucleotide binding; GO:0030554,adenyl nucleotide binding; GO:0032553,ribonucleotide binding; GO:0032555,purine ribonucleotide bin…	Phosphoglycerate kinase	--	--	--
2702	Cluster-26136.3	14.18	15.77	15.94	132.92	98.62	103.81	370	350	344	2411	2048	1998	2.57336	6.29522e-112	1.32697e-109	up	1527	K01792 glucose-6-phosphate 1-epimerase [EC:5.1.3.15] | (RefSeq) putative glucose-6-phosphate 1-epimerase isoform X1 (A)	ko00010: Glycolysis / Gluconeogenesis; ko01100: Metabolic pathways; ko01110: Biosynthesis of secondary metabolites	hypothetical protein [Colocasia esculenta]	AAPC_CENCI RecName: Full=Putative glucose-6-phosphate 1-epimerase {ECO:0000250|UniProtKB:Q03161}; EC=5.1.3.15 {ECO:0000250|UniProtKB:Q03161}; AltName: Full=Putative D-hexose-6-phosphate mutarotase {ECO:0000250|UniProtKB:Q03161}; AltName: Full=Putative apospory-associated protein C;	A0A843VE13_COLES RecName: Full=Glucose-6-phosphate 1-epimerase {ECO:0000256|ARBA:ARBA00012083, ECO:0000256|PIRNR:PIRNR016020}; EC=5.1.3.15 {ECO:0000256|ARBA:ARBA00012083, ECO:0000256|PIRNR:PIRNR016020};	Uncharacterized enzymes related to aldose 1-epimerase	GO:0030246,carbohydrate binding; GO:0047938,glucose-6-phosphate 1-epimerase activity; GO:0005975,carbohydrate metabolic process; GO:0003674,molecular_function; GO:0005488,binding; GO:0003824,catalytic activity; GO:0016853,isomerase activity; GO:0016854,racemase and epimerase activity; GO:0016857,racemase and epimerase activity, acting on carbohydrates and derivatives; GO:0008150,biological_proces…	Aldose 1-epimerase	--	--	--
3787	Cluster-26136.1	0.92	1.54	0.86	2.63	3.3	3.45	50	74	39	114	165	157	1.39242	7.60726e-05	0.000164374	up	2635	K01792 glucose-6-phosphate 1-epimerase [EC:5.1.3.15] | (RefSeq) putative glucose-6-phosphate 1-epimerase isoform X1 (A)	ko00010: Glycolysis / Gluconeogenesis; ko01100: Metabolic pathways; ko01110: Biosynthesis of secondary metabolites	putative glucose-6-phosphate 1-epimerase isoform X2 [Macadamia integrifolia]	AAPC_CENCI RecName: Full=Putative glucose-6-phosphate 1-epimerase {ECO:0000250|UniProtKB:Q03161}; EC=5.1.3.15 {ECO:0000250|UniProtKB:Q03161}; AltName: Full=Putative D-hexose-6-phosphate mutarotase {ECO:0000250|UniProtKB:Q03161}; AltName: Full=Putative apospory-associated protein C;	A0A5B7C060_DAVIN SubName: Full=Putative glucose-6-phosphate 1-epimerase {ECO:0000313|EMBL:MPA74569.1}; EC=5.1.3.15 {ECO:0000313|EMBL:MPA74569.1};	Uncharacterized enzymes related to aldose 1-epimerase	GO:0030246,carbohydrate binding; GO:0047938,glucose-6-phosphate 1-epimerase activity; GO:0005975,carbohydrate metabolic process; GO:0003674,molecular_function; GO:0005488,binding; GO:0003824,catalytic activity; GO:0016853,isomerase activity; GO:0016854,racemase and epimerase activity; GO:0016857,racemase and epimerase activity, acting on carbohydrates and derivatives; GO:0008150,biological_proces…	Aldose 1-epimerase	--	--	--
4976	Cluster-14055.0	361.5	340.62	417.97	178.42	159.04	165.78	7536	6145	7198	2943	3009	2918	-1.26156	1.8411e-43	7.75125e-42	down	1204	K01792 glucose-6-phosphate 1-epimerase [EC:5.1.3.15] | (RefSeq) putative glucose-6-phosphate 1-epimerase isoform X1 (A)	ko00010: Glycolysis / Gluconeogenesis; ko01100: Metabolic pathways; ko01110: Biosynthesis of secondary metabolites	putative glucose-6-phosphate 1-epimerase isoform X1 [Phoenix dactylifera]	AAPC_CENCI RecName: Full=Putative glucose-6-phosphate 1-epimerase {ECO:0000250|UniProtKB:Q03161}; EC=5.1.3.15 {ECO:0000250|UniProtKB:Q03161}; AltName: Full=Putative D-hexose-6-phosphate mutarotase {ECO:0000250|UniProtKB:Q03161}; AltName: Full=Putative apospory-associated protein C;	A0A8B7CES6_PHODC RecName: Full=Glucose-6-phosphate 1-epimerase {ECO:0000256|ARBA:ARBA00012083, ECO:0000256|PIRNR:PIRNR016020}; EC=5.1.3.15 {ECO:0000256|ARBA:ARBA00012083, ECO:0000256|PIRNR:PIRNR016020};	Uncharacterized enzymes related to aldose 1-epimerase	GO:0030246,carbohydrate binding; GO:0047938,glucose-6-phosphate 1-epimerase activity; GO:0005975,carbohydrate metabolic process; GO:0003674,molecular_function; GO:0005488,binding; GO:0003824,catalytic activity; GO:0016853,isomerase activity; GO:0016854,racemase and epimerase activity; GO:0016857,racemase and epimerase activity, acting on carbohydrates and derivatives; GO:0008150,biological_proces…	Aldose 1-epimerase	--	--	--
2082	Cluster-8829.0	0.36	0.53	0	2.73	4.64	7.42	4	5	0	24	44	69	3.93098	9.8259e-06	2.3235e-05	up	795	K01689 enolase [EC:4.2.1.11] | (RefSeq) enolase 1, chloroplastic isoform X1 (A)	ko00010: Glycolysis / Gluconeogenesis; ko01100: Metabolic pathways; ko01110: Biosynthesis of secondary metabolites; ko01200: Carbon metabolism; ko01230: Biosynthesis of amino acids; ko03018: RNA degradation	hypothetical protein HPP92_025084 [Vanilla planifolia]	--	A0A835PEQ7_VANPL SubName: Full=Uncharacterized protein {ECO:0000313|EMBL:KAG0452420.1};	--	--	Cotton fibre expressed protein	--	--	--
3386	Cluster-26550.0	2.64	2.58	2.55	10.3	9.51	8.05	94	80	75	289	307	239	1.71922	2.20658e-17	1.84702e-16	up	1826	K01689 enolase [EC:4.2.1.11] | (RefSeq) enolase 1, chloroplastic-like (A)	ko00010: Glycolysis / Gluconeogenesis; ko01100: Metabolic pathways; ko01110: Biosynthesis of secondary metabolites; ko01200: Carbon metabolism; ko01230: Biosynthesis of amino acids; ko03018: RNA degradation	enolase 1, chloroplastic [Senna tora]	ENO1_ARATH RecName: Full=Enolase 1, chloroplastic; EC=4.2.1.11; AltName: Full=2-phospho-D-glycerate hydro-lyase 1; AltName: Full=2-phosphoglycerate dehydratase 1; Flags: Precursor;	A0A834X4P7_9FABA RecName: Full=Phosphopyruvate hydratase {ECO:0000256|ARBA:ARBA00012058}; EC=4.2.1.11 {ECO:0000256|ARBA:ARBA00012058};	Enolase	GO:0009507,chloroplast; GO:0009570,chloroplast stroma; GO:0000015,phosphopyruvate hydratase complex; GO:0000287,magnesium ion binding; GO:0004634,phosphopyruvate hydratase activity; GO:0006096,glycolytic process; GO:0010090,trichome morphogenesis; GO:0003674,molecular_function; GO:0005488,binding; GO:0043167,ion binding; GO:0043169,cation binding; GO:0046872,metal ion binding; GO:0003824,catalyti…	Enolase, C-terminal TIM barrel domain	--	--	--
4678	Cluster-19122.0	375.36	405.78	392.04	201.68	197.53	190.09	17968	17030	15703	7631	8665	7592	-1.11272	1.51638e-57	1.02395e-55	down	2349	K00036 glucose-6-phosphate 1-dehydrogenase [EC:1.1.1.49 1.1.1.363] | (RefSeq) glucose-6-phosphate 1-dehydrogenase, chloroplastic (A)	ko00030: Pentose phosphate pathway; ko00480: Glutathione metabolism; ko01100: Metabolic pathways; ko01110: Biosynthesis of secondary metabolites; ko01200: Carbon metabolism	glucose-6-phosphate 1-dehydrogenase, chloroplastic [Elaeis guineensis]	G6PDC_TOBAC RecName: Full=Glucose-6-phosphate 1-dehydrogenase, chloroplastic; Short=G6PD; EC=1.1.1.49 {ECO:0000250|UniProtKB:Q43727}; Flags: Precursor;	A0A6I9RJV7_ELAGV RecName: Full=Glucose-6-phosphate 1-dehydrogenase {ECO:0000256|RuleBase:RU362120}; EC=1.1.1.49 {ECO:0000256|RuleBase:RU362120};	Glucose-6-phosphate 1-dehydrogenase	GO:0009507,chloroplast; GO:0004345,glucose-6-phosphate dehydrogenase activity; GO:0050661,NADP binding; GO:0006006,glucose metabolic process; GO:0009051,pentose-phosphate shunt, oxidative branch; GO:0003674,molecular_function; GO:0003824,catalytic activity; GO:0016491,oxidoreductase activity; GO:0016614,oxidoreductase activity, acting on CH-OH group of donors; GO:0016616,oxidoreductase activity, …	Glucose-6-phosphate dehydrogenase, C-terminal domain	--	--	--
5148	Cluster-20023.0	357.32	375.41	347.33	160.71	141.8	145.3	12982	11922	10526	4632	4718	4428	-1.38671	1.35032e-106	2.61652e-104	down	1859	K00033 6-phosphogluconate dehydrogenase [EC:1.1.1.44 1.1.1.343] | (RefSeq) 6-phosphogluconate dehydrogenase, decarboxylating 1-like (A)	ko00030: Pentose phosphate pathway; ko00480: Glutathione metabolism; ko01100: Metabolic pathways; ko01110: Biosynthesis of secondary metabolites; ko01200: Carbon metabolism	hypothetical protein HPP92_014846 [Vanilla planifolia]	6PGD1_ORYSJ RecName: Full=6-phosphogluconate dehydrogenase, decarboxylating 1; Short=OsG6PGH1; EC=1.1.1.44;	A0A6I9RW76_ELAGV RecName: Full=6-phosphogluconate dehydrogenase, decarboxylating {ECO:0000256|PIRNR:PIRNR000109, ECO:0000256|RuleBase:RU000485}; EC=1.1.1.44 {ECO:0000256|PIRNR:PIRNR000109, ECO:0000256|RuleBase:RU000485};	6-phosphogluconate dehydrogenase	GO:0005829,cytosol; GO:0050661,NADP binding; GO:0004616,phosphogluconate dehydrogenase (decarboxylating) activity; GO:0046177,D-gluconate catabolic process; GO:0009051,pentose-phosphate shunt, oxidative branch; GO:0009737,response to abscisic acid; GO:0009409,response to cold; GO:0009651,response to salt stress; GO:0009414,response to water deprivation; GO:0000166,nucleotide binding; GO:0003674,m…	6-phosphogluconate dehydrogenase, C-terminal domain	--	--	--
403	Cluster-36119.6	0	0	0	16.08	16.23	16.4	0	0	0	136	155	151	9.61873	3.13424e-15	2.11735e-14	up	778	K01807 ribose 5-phosphate isomerase A [EC:5.3.1.6] | (RefSeq) probable ribose-5-phosphate isomerase 1 (A)	ko00030: Pentose phosphate pathway; ko00710: Carbon fixation in photosynthetic organisms; ko01100: Metabolic pathways; ko01110: Biosynthesis of secondary metabolites; ko01200: Carbon metabolism; ko01230: Biosynthesis of amino acids	probable ribose-5-phosphate isomerase 1 [Elaeis guineensis]	RPI2_ARATH RecName: Full=Probable ribose-5-phosphate isomerase 2; EC=5.3.1.6; AltName: Full=Phosphoriboisomerase 2;	A0A8N4I9Q2_ELAGV SubName: Full=probable ribose-5-phosphate isomerase 1 {ECO:0000313|RefSeq:XP_029121407.1};	Ribose 5-phosphate isomerase	GO:0005737,cytoplasm; GO:0004751,ribose-5-phosphate isomerase activity; GO:0008219,cell death; GO:0009052,pentose-phosphate shunt, non-oxidative branch; GO:0010228,vegetative to reproductive phase transition of meristem; GO:0003674,molecular_function; GO:0003824,catalytic activity; GO:0016853,isomerase activity; GO:0016860,intramolecular oxidoreductase activity; GO:0016861,intramolecular oxidored…	Ribose 5-phosphate isomerase A (phosphoriboisomerase A)	--	--	--
1904	Cluster-36119.5	0	0.34	0	1.62	2.73	3.66	0	5	0	22	44	55	4.56091	4.79221e-05	0.000105745	up	1079	K01807 ribose 5-phosphate isomerase A [EC:5.3.1.6] | (RefSeq) probable ribose-5-phosphate isomerase 1 (A)	ko00030: Pentose phosphate pathway; ko00710: Carbon fixation in photosynthetic organisms; ko01100: Metabolic pathways; ko01110: Biosynthesis of secondary metabolites; ko01200: Carbon metabolism; ko01230: Biosynthesis of amino acids	probable ribose-5-phosphate isomerase 1 [Elaeis guineensis]	RPI2_ARATH RecName: Full=Probable ribose-5-phosphate isomerase 2; EC=5.3.1.6; AltName: Full=Phosphoriboisomerase 2;	A0A8N4I9Q2_ELAGV SubName: Full=probable ribose-5-phosphate isomerase 1 {ECO:0000313|RefSeq:XP_029121407.1};	Ribose 5-phosphate isomerase	GO:0005737,cytoplasm; GO:0004751,ribose-5-phosphate isomerase activity; GO:0008219,cell death; GO:0009052,pentose-phosphate shunt, non-oxidative branch; GO:0010228,vegetative to reproductive phase transition of meristem; GO:0003674,molecular_function; GO:0003824,catalytic activity; GO:0016853,isomerase activity; GO:0016860,intramolecular oxidoreductase activity; GO:0016861,intramolecular oxidored…	Ribose 5-phosphate isomerase A (phosphoriboisomerase A)	--	--	--
2799	Cluster-36119.7	9.08	7.23	9.2	55.13	40.32	49.74	176	121	147	845	708	815	2.39491	6.83263e-43	2.81954e-41	up	1142	K01807 ribose 5-phosphate isomerase A [EC:5.3.1.6] | (RefSeq) probable ribose-5-phosphate isomerase 2 (A)	ko00030: Pentose phosphate pathway; ko00710: Carbon fixation in photosynthetic organisms; ko01100: Metabolic pathways; ko01110: Biosynthesis of secondary metabolites; ko01200: Carbon metabolism; ko01230: Biosynthesis of amino acids	putative ribose-5-phosphate isomerase [Apostasia shenzhenica]	RPI2_ARATH RecName: Full=Probable ribose-5-phosphate isomerase 2; EC=5.3.1.6; AltName: Full=Phosphoriboisomerase 2;	A0A2I0B6T0_9ASPA RecName: Full=Ribose-5-phosphate isomerase {ECO:0000256|ARBA:ARBA00011959}; EC=5.3.1.6 {ECO:0000256|ARBA:ARBA00011959};	Ribose 5-phosphate isomerase	GO:0005737,cytoplasm; GO:0004751,ribose-5-phosphate isomerase activity; GO:0008219,cell death; GO:0009052,pentose-phosphate shunt, non-oxidative branch; GO:0010228,vegetative to reproductive phase transition of meristem; GO:0003674,molecular_function; GO:0003824,catalytic activity; GO:0016853,isomerase activity; GO:0016860,intramolecular oxidoreductase activity; GO:0016861,intramolecular oxidored…	Ribose 5-phosphate isomerase A (phosphoriboisomerase A)	--	--	--
4065	Cluster-23258.4	3.83	4.71	4.27	10.24	9.42	12.49	227	245	212	483	514	620	1.21696	5.02773e-11	2.16733e-10	up	2835	K00615 transketolase [EC:2.2.1.1] | (RefSeq) transketolase, chloroplastic (A)	ko00030: Pentose phosphate pathway; ko00710: Carbon fixation in photosynthetic organisms; ko01100: Metabolic pathways; ko01110: Biosynthesis of secondary metabolites; ko01200: Carbon metabolism; ko01230: Biosynthesis of amino acids	transketolase, chloroplastic [Elaeis guineensis]	TKTC_MAIZE RecName: Full=Transketolase, chloroplastic; Short=TK; EC=2.2.1.1;	A0A6I9SCL5_ELAGV RecName: Full=Transketolase {ECO:0000256|ARBA:ARBA00013152}; EC=2.2.1.1 {ECO:0000256|ARBA:ARBA00013152};	Transketolase	GO:0009535,chloroplast thylakoid membrane; GO:0005829,cytosol; GO:0005509,calcium ion binding; GO:0050897,cobalt ion binding; GO:0030145,manganese ion binding; GO:0004802,transketolase activity; GO:0006098,pentose-phosphate shunt; GO:0019253,reductive pentose-phosphate cycle; GO:0003674,molecular_function; GO:0005488,binding; GO:0043167,ion binding; GO:0043169,cation binding; GO:0046872,metal ion…	Transketolase, thiamine diphosphate binding domain	AP2/ERF-ERF	TF	AP2/ERF->AP2/ERF-ERF
4828	Cluster-36119.3	10.27	11.08	9.44	6.93	2.83	5.05	156	144	117	83	38	65	-1.18365	0.000788939	0.0015162	down	967	K01807 ribose 5-phosphate isomerase A [EC:5.3.1.6] | (RefSeq) probable ribose-5-phosphate isomerase 1 (A)	ko00030: Pentose phosphate pathway; ko00710: Carbon fixation in photosynthetic organisms; ko01100: Metabolic pathways; ko01110: Biosynthesis of secondary metabolites; ko01200: Carbon metabolism; ko01230: Biosynthesis of amino acids	probable ribose-5-phosphate isomerase 1 [Elaeis guineensis]	RPI2_ARATH RecName: Full=Probable ribose-5-phosphate isomerase 2; EC=5.3.1.6; AltName: Full=Phosphoriboisomerase 2;	A0A8N4I9Q2_ELAGV SubName: Full=probable ribose-5-phosphate isomerase 1 {ECO:0000313|RefSeq:XP_029121407.1};	Ribose 5-phosphate isomerase	GO:0005737,cytoplasm; GO:0004751,ribose-5-phosphate isomerase activity; GO:0008219,cell death; GO:0009052,pentose-phosphate shunt, non-oxidative branch; GO:0010228,vegetative to reproductive phase transition of meristem; GO:0003674,molecular_function; GO:0003824,catalytic activity; GO:0016853,isomerase activity; GO:0016860,intramolecular oxidoreductase activity; GO:0016861,intramolecular oxidored…	Ribose 5-phosphate isomerase A (phosphoriboisomerase A)	--	--	--
6076	Cluster-36119.2	14.92	12.06	18.7	4.88	2.13	2.44	227	157	233	58	29	31	-2.41647	1.61341e-11	7.37704e-11	down	967	K01807 ribose 5-phosphate isomerase A [EC:5.3.1.6] | (RefSeq) probable ribose-5-phosphate isomerase 1 (A)	ko00030: Pentose phosphate pathway; ko00710: Carbon fixation in photosynthetic organisms; ko01100: Metabolic pathways; ko01110: Biosynthesis of secondary metabolites; ko01200: Carbon metabolism; ko01230: Biosynthesis of amino acids	probable ribose-5-phosphate isomerase 1 [Elaeis guineensis]	RPI2_ARATH RecName: Full=Probable ribose-5-phosphate isomerase 2; EC=5.3.1.6; AltName: Full=Phosphoriboisomerase 2;	A0A8N4I9Q2_ELAGV SubName: Full=probable ribose-5-phosphate isomerase 1 {ECO:0000313|RefSeq:XP_029121407.1};	Ribose 5-phosphate isomerase	GO:0005737,cytoplasm; GO:0004751,ribose-5-phosphate isomerase activity; GO:0008219,cell death; GO:0009052,pentose-phosphate shunt, non-oxidative branch; GO:0010228,vegetative to reproductive phase transition of meristem; GO:0003674,molecular_function; GO:0003824,catalytic activity; GO:0016853,isomerase activity; GO:0016860,intramolecular oxidoreductase activity; GO:0016861,intramolecular oxidored…	Ribose 5-phosphate isomerase A (phosphoriboisomerase A)	--	--	--
7091	Cluster-36119.4	2.9	4.38	4.86	0.22	0	0.08	47	60	64	2	0	1	-5.87191	1.83561e-09	6.66034e-09	down	1007	K01807 ribose 5-phosphate isomerase A [EC:5.3.1.6] | (RefSeq) probable ribose-5-phosphate isomerase 1 (A)	ko00030: Pentose phosphate pathway; ko00710: Carbon fixation in photosynthetic organisms; ko01100: Metabolic pathways; ko01110: Biosynthesis of secondary metabolites; ko01200: Carbon metabolism; ko01230: Biosynthesis of amino acids	probable ribose-5-phosphate isomerase 1 [Elaeis guineensis]	RPI2_ARATH RecName: Full=Probable ribose-5-phosphate isomerase 2; EC=5.3.1.6; AltName: Full=Phosphoriboisomerase 2;	A0A8N4I9Q2_ELAGV SubName: Full=probable ribose-5-phosphate isomerase 1 {ECO:0000313|RefSeq:XP_029121407.1};	Ribose 5-phosphate isomerase	GO:0005737,cytoplasm; GO:0004751,ribose-5-phosphate isomerase activity; GO:0008219,cell death; GO:0009052,pentose-phosphate shunt, non-oxidative branch; GO:0010228,vegetative to reproductive phase transition of meristem; GO:0003674,molecular_function; GO:0003824,catalytic activity; GO:0016853,isomerase activity; GO:0016860,intramolecular oxidoreductase activity; GO:0016861,intramolecular oxidored…	Ribose 5-phosphate isomerase A (phosphoriboisomerase A)	--	--	--
8657	Cluster-23258.2	14.78	11.58	11.26	0	0	0	771	530	492	0	0	0	-11.6794	1.89419e-22	2.51033e-21	down	2530	K00615 transketolase [EC:2.2.1.1] | (RefSeq) transketolase, chloroplastic (A)	ko00030: Pentose phosphate pathway; ko00710: Carbon fixation in photosynthetic organisms; ko01100: Metabolic pathways; ko01110: Biosynthesis of secondary metabolites; ko01200: Carbon metabolism; ko01230: Biosynthesis of amino acids	hypothetical protein IEQ34_014737 [Dendrobium chrysotoxum]	TKTC_MAIZE RecName: Full=Transketolase, chloroplastic; Short=TK; EC=2.2.1.1;	A0A1D1Y5W8_9ARAE RecName: Full=Transketolase {ECO:0000256|ARBA:ARBA00013152}; EC=2.2.1.1 {ECO:0000256|ARBA:ARBA00013152};	Transketolase	GO:0009535,chloroplast thylakoid membrane; GO:0005829,cytosol; GO:0005509,calcium ion binding; GO:0050897,cobalt ion binding; GO:0030145,manganese ion binding; GO:0004802,transketolase activity; GO:0006098,pentose-phosphate shunt; GO:0019253,reductive pentose-phosphate cycle; GO:0003674,molecular_function; GO:0005488,binding; GO:0043167,ion binding; GO:0043169,cation binding; GO:0046872,metal ion…	Transketolase, thiamine diphosphate binding domain	--	--	--
3338	Cluster-33812.0	9.36	7.27	9.45	36.44	32.39	37.7	179	120	149	492	503	544	1.76091	5.4828e-22	6.96728e-21	up	1131	K01057 6-phosphogluconolactonase [EC:3.1.1.31] | (RefSeq) probable 6-phosphogluconolactonase 4, chloroplastic (A)	ko00030: Pentose phosphate pathway; ko01100: Metabolic pathways; ko01110: Biosynthesis of secondary metabolites; ko01200: Carbon metabolism	putative 6-phosphogluconolactonase 4, chloroplastic [Cocos nucifera]	6PGL4_ORYSI RecName: Full=Probable 6-phosphogluconolactonase 4, chloroplastic; Short=6PGL 4; EC=3.1.1.31; Flags: Precursor;	A0A8K0N8A8_COCNU SubName: Full=Putative 6-phosphogluconolactonase 4, chloroplastic {ECO:0000313|EMBL:KAG1362262.1};	6-phosphogluconolactonase - like protein	GO:0009507,chloroplast; GO:0017057,6-phosphogluconolactonase activity; GO:0005975,carbohydrate metabolic process; GO:0006098,pentose-phosphate shunt; GO:0003674,molecular_function; GO:0003824,catalytic activity; GO:0016787,hydrolase activity; GO:0016788,hydrolase activity, acting on ester bonds; GO:0052689,carboxylic ester hydrolase activity; GO:0008150,biological_process; GO:0008152,metabolic pr…	Glucosamine-6-phosphate isomerases/6-phosphogluconolactonase	--	--	--
1891	Cluster-30921.3	0.18	0.05	0	2.55	1.57	1.82	11	2	0	127	90	95	4.6071	7.6976e-10	2.9147e-09	up	2974	K00616 transaldolase [EC:2.2.1.2] | (RefSeq) uncharacterized protein LOC103989923 (A)	ko00030: Pentose phosphate pathway; ko01100: Metabolic pathways; ko01110: Biosynthesis of secondary metabolites; ko01200: Carbon metabolism; ko01230: Biosynthesis of amino acids	PREDICTED: uncharacterized protein LOC103989923 [Musa acuminata subsp. malaccensis]	--	A0A1D1ZBT2_9ARAE RecName: Full=Transaldolase {ECO:0000256|ARBA:ARBA00013151}; EC=2.2.1.2 {ECO:0000256|ARBA:ARBA00013151};	Transaldolase	GO:0005737,cytoplasm; GO:0004801,transaldolase activity; GO:0005975,carbohydrate metabolic process; GO:0006098,pentose-phosphate shunt; GO:0003674,molecular_function; GO:0003824,catalytic activity; GO:0016740,transferase activity; GO:0016744,transketolase or transaldolase activity; GO:0008150,biological_process; GO:0008152,metabolic process; GO:0044238,primary metabolic process; GO:0071704,organi…	--	--	--	--
2707	Cluster-30921.5	3.45	1.7	1.36	18.31	9.71	13.34	25	10	8	106	62	85	2.56063	1.04912e-06	2.75408e-06	up	635	K00616 transaldolase [EC:2.2.1.2] | (RefSeq) uncharacterized protein LOC103989923 (A)	ko00030: Pentose phosphate pathway; ko01100: Metabolic pathways; ko01110: Biosynthesis of secondary metabolites; ko01200: Carbon metabolism; ko01230: Biosynthesis of amino acids	PREDICTED: uncharacterized protein LOC103989923 [Musa acuminata subsp. malaccensis]	--	A0A1D1ZBT2_9ARAE RecName: Full=Transaldolase {ECO:0000256|ARBA:ARBA00013151}; EC=2.2.1.2 {ECO:0000256|ARBA:ARBA00013151};	Transaldolase	GO:0005737,cytoplasm; GO:0004801,transaldolase activity; GO:0005975,carbohydrate metabolic process; GO:0006098,pentose-phosphate shunt; GO:0003674,molecular_function; GO:0003824,catalytic activity; GO:0016740,transferase activity; GO:0016744,transketolase or transaldolase activity; GO:0008150,biological_process; GO:0008152,metabolic process; GO:0044238,primary metabolic process; GO:0071704,organi…	Transaldolase/Fructose-6-phosphate aldolase	--	--	--
5174	Cluster-30921.1	46.75	41.23	57.29	20.78	19.41	18.97	1408	1083	1436	496	534	480	-1.40764	5.08489e-22	6.47219e-21	down	1597	K00616 transaldolase [EC:2.2.1.2] | (RefSeq) transaldolase-like (A)	ko00030: Pentose phosphate pathway; ko01100: Metabolic pathways; ko01110: Biosynthesis of secondary metabolites; ko01200: Carbon metabolism; ko01230: Biosynthesis of amino acids	Transaldolase/Fructose-6-phosphate aldolase protein [Dioscorea alata]	--	A0A1D1ZBT2_9ARAE RecName: Full=Transaldolase {ECO:0000256|ARBA:ARBA00013151}; EC=2.2.1.2 {ECO:0000256|ARBA:ARBA00013151};	Transaldolase	GO:0005737,cytoplasm; GO:0004801,transaldolase activity; GO:0005975,carbohydrate metabolic process; GO:0006098,pentose-phosphate shunt; GO:0003674,molecular_function; GO:0003824,catalytic activity; GO:0016740,transferase activity; GO:0016744,transketolase or transaldolase activity; GO:0008150,biological_process; GO:0008152,metabolic process; GO:0044238,primary metabolic process; GO:0071704,organi…	Transaldolase/Fructose-6-phosphate aldolase	--	--	--
6028	Cluster-30921.2	2.39	1.89	2.27	0.53	0.57	0.33	154	107	122	27	33	17	-2.34059	2.46535e-11	1.10346e-10	down	3049	K00616 transaldolase [EC:2.2.1.2] | (RefSeq) uncharacterized protein LOC103989923 (A)	ko00030: Pentose phosphate pathway; ko01100: Metabolic pathways; ko01110: Biosynthesis of secondary metabolites; ko01200: Carbon metabolism; ko01230: Biosynthesis of amino acids	hypothetical protein [Gossypium lobatum]	--	A0A7J8M2Q6_9ROSI SubName: Full=Uncharacterized protein {ECO:0000313|EMBL:MBA0558802.1}; Flags: Fragment;	Transaldolase	GO:0005975,carbohydrate metabolic process; GO:0008150,biological_process; GO:0008152,metabolic process; GO:0044238,primary metabolic process; GO:0071704,organic substance metabolic process	--	--	--	--
8041	Cluster-30921.0	1.2	3.16	1.31	0	0.01	0	71	165	65	0	0	0	-9.12974	4.37023e-12	2.13062e-11	down	2849	K00616 transaldolase [EC:2.2.1.2] | (RefSeq) uncharacterized protein LOC103989923 (A)	ko00030: Pentose phosphate pathway; ko01100: Metabolic pathways; ko01110: Biosynthesis of secondary metabolites; ko01200: Carbon metabolism; ko01230: Biosynthesis of amino acids	PREDICTED: uncharacterized protein LOC103989923 [Musa acuminata subsp. malaccensis]	POLX_TOBAC RecName: Full=Retrovirus-related Pol polyprotein from transposon TNT 1-94; Includes: RecName: Full=Protease; EC=3.4.23.-; Includes: RecName: Full=Reverse transcriptase; EC=2.7.7.49; Includes: RecName: Full=Endonuclease;	A0A1D1ZBT2_9ARAE RecName: Full=Transaldolase {ECO:0000256|ARBA:ARBA00013151}; EC=2.2.1.2 {ECO:0000256|ARBA:ARBA00013151};	Transaldolase	GO:0004190,aspartic-type endopeptidase activity; GO:0004519,endonuclease activity; GO:0003676,nucleic acid binding; GO:0003964,RNA-directed DNA polymerase activity; GO:0008270,zinc ion binding; GO:0015074,DNA integration; GO:0006508,proteolysis; GO:0003674,molecular_function; GO:0003824,catalytic activity; GO:0004175,endopeptidase activity; GO:0008233,peptidase activity; GO:0016787,hydrolase acti…	--	--	--	--
1503	Cluster-20886.1	0	0	0	1.04	0.16	1.61	0	0	0	20	3	33	6.66101	0.000150409	0.000314857	up	1366	K01805 xylose isomerase [EC:5.3.1.5] | (RefSeq) xylose isomerase (A)	ko00040: Pentose and glucuronate interconversions; ko00051: Fructose and mannose metabolism; ko01100: Metabolic pathways	lipid droplet phospholipase 1-like [Zingiber officinale]	--	A0A8B7BVH4_PHODC SubName: Full=lipid droplet phospholipase 1-like isoform X2 {ECO:0000313|RefSeq:XP_008786261.1};	Predicted alpha/beta hydrolase	--	Putative serine esterase (DUF676)	--	--	--
1544	Cluster-14476.1	0.05	0	0	1.12	2.26	1.37	2	0	0	38	89	49	6.44516	7.36253e-08	2.22631e-07	up	2144	K00008 L-iditol 2-dehydrogenase [EC:1.1.1.14] | (RefSeq) sorbitol dehydrogenase-like (A)	ko00040: Pentose and glucuronate interconversions; ko00051: Fructose and mannose metabolism; ko01100: Metabolic pathways	sorbitol dehydrogenase [Ananas comosus]	DHSO_ARATH RecName: Full=Sorbitol dehydrogenase {ECO:0000303|PubMed:23498864}; Short=SDH {ECO:0000303|PubMed:23498864}; EC=1.1.1.- {ECO:0000269|PubMed:23498864}; AltName: Full=Polyol dehydrogenase {ECO:0000305|PubMed:23498864}; AltName: Full=Ribitol dehydrogenase {ECO:0000303|PubMed:23498864}; Short=RDH {ECO:0000303|PubMed:23498864}; EC=1.1.1.56 {ECO:0000269|PubMed:23498864}; AltName: Full=Xylito…	A0A199UXZ2_ANACO SubName: Full=Sorbitol dehydrogenase {ECO:0000313|EMBL:OAY69677.1, ECO:0000313|RefSeq:XP_020113131.1};	Sorbitol dehydrogenase	GO:0005737,cytoplasm; GO:0005829,cytosol; GO:0031966,mitochondrial membrane; GO:0005886,plasma membrane; GO:0009506,plasmodesma; GO:0009536,plastid; GO:0046526,D-xylulose reductase activity; GO:0003939,L-iditol 2-dehydrogenase activity; GO:0050255,ribitol 2-dehydrogenase activity; GO:0009010,sorbitol-6-phosphate 2-dehydrogenase activity; GO:0008270,zinc ion binding; GO:0006060,sorbitol metabolic …	Alcohol dehydrogenase GroES-like domain	--	--	--
3089	Cluster-31981.5	0.4	1.35	1.31	6.55	1.05	5.6	7	22	20	98	18	90	2.02688	0.00783545	0.0130907	up	1131	K01805 xylose isomerase [EC:5.3.1.5] | (RefSeq) xylose isomerase (A)	ko00040: Pentose and glucuronate interconversions; ko00051: Fructose and mannose metabolism; ko01100: Metabolic pathways	Xylose isomerase family protein isoform 3 [Theobroma cacao]	XYLA_HORVU RecName: Full=Xylose isomerase; EC=5.3.1.5;	A0A453AR61_AEGTS RecName: Full=Xylose isomerase {ECO:0000256|RuleBase:RU000609}; EC=5.3.1.5 {ECO:0000256|RuleBase:RU000609};	--	GO:0046872,metal ion binding; GO:0009045,xylose isomerase activity; GO:0042732,D-xylose metabolic process; GO:0003674,molecular_function; GO:0005488,binding; GO:0043167,ion binding; GO:0043169,cation binding; GO:0003824,catalytic activity; GO:0016853,isomerase activity; GO:0016860,intramolecular oxidoreductase activity; GO:0016861,intramolecular oxidoreductase activity, interconverting aldoses an…	Xylose isomerase-like TIM barrel	--	--	--
4422	Cluster-31981.1	276.65	290.08	275.06	664.1	570.88	605.87	9423	8628	7808	17941	17793	17320	1.01265	9.36699e-73	8.96387e-71	up	1763	K01805 xylose isomerase [EC:5.3.1.5] | (RefSeq) xylose isomerase isoform X1 (A)	ko00040: Pentose and glucuronate interconversions; ko00051: Fructose and mannose metabolism; ko01100: Metabolic pathways	xylose isomerase isoform X2 [Elaeis guineensis]	XYLA_HORVU RecName: Full=Xylose isomerase; EC=5.3.1.5;	A0A6J0PRD1_ELAGV RecName: Full=Xylose isomerase {ECO:0000256|ARBA:ARBA00018232, ECO:0000256|RuleBase:RU000609}; EC=5.3.1.5 {ECO:0000256|ARBA:ARBA00011958, ECO:0000256|RuleBase:RU000609};	--	GO:0046872,metal ion binding; GO:0009045,xylose isomerase activity; GO:0042732,D-xylose metabolic process; GO:0003674,molecular_function; GO:0005488,binding; GO:0043167,ion binding; GO:0043169,cation binding; GO:0003824,catalytic activity; GO:0016853,isomerase activity; GO:0016860,intramolecular oxidoreductase activity; GO:0016861,intramolecular oxidoreductase activity, interconverting aldoses an…	Xylose isomerase-like TIM barrel	--	--	--
6119	Cluster-34525.0	27.66	29.79	27.62	6.55	4.45	6	856	798	711	149	123	155	-2.49182	1.37987e-56	9.0058e-55	down	1665	K01805 xylose isomerase [EC:5.3.1.5] | (RefSeq) xylose isomerase (A)	ko00040: Pentose and glucuronate interconversions; ko00051: Fructose and mannose metabolism; ko01100: Metabolic pathways	PREDICTED: putative lipase YDR444W isoform X1 [Vitis vinifera]	--	A0A3S3NJF4_9MAGN SubName: Full=Putative lipase isoform X1 {ECO:0000313|EMBL:RWR96339.1};	Predicted alpha/beta hydrolase	--	Putative serine esterase (DUF676)	--	--	--
6768	Cluster-22758.0	1.89	2.42	1.15	0.16	0.07	0.07	30	33	15	2	1	1	-4.30401	1.68539e-05	3.89416e-05	down	994	K01805 xylose isomerase [EC:5.3.1.5] | (RefSeq) xylose isomerase-like (A)	ko00040: Pentose and glucuronate interconversions; ko00051: Fructose and mannose metabolism; ko01100: Metabolic pathways	hypothetical protein GUJ93_ZPchr0013g34650 [Zizania palustris]	XYLA_ARATH RecName: Full=Xylose isomerase; EC=5.3.1.5;	A0A8J5X1J2_ZIZPA SubName: Full=Uncharacterized protein {ECO:0000313|EMBL:KAG8099789.1};	--	GO:0005783,endoplasmic reticulum; GO:0005794,Golgi apparatus; GO:0000325,plant-type vacuole; GO:0009536,plastid; GO:0099503,secretory vesicle; GO:0046872,metal ion binding; GO:0009045,xylose isomerase activity; GO:0042843,D-xylose catabolic process; GO:0003674,molecular_function; GO:0005488,binding; GO:0043167,ion binding; GO:0043169,cation binding; GO:0003824,catalytic activity; GO:0016853,isome…	--	--	--	--
835	Cluster-2419.2	0	0	0	3.82	8.3	3.83	0	0	0	40	97	44	8.32074	6.0707e-10	2.32892e-09	up	915	K12447 UDP-sugar pyrophosphorylase [EC:2.7.7.64] | (RefSeq) uncharacterized protein LOC104808371 (A)	ko00040: Pentose and glucuronate interconversions; ko00052: Galactose metabolism; ko00053: Ascorbate and aldarate metabolism; ko00520: Amino sugar and nucleotide sugar metabolism; ko01100: Metabolic pathways; ko01110: Biosynthesis of secondary metabolites; ko01250: Biosynthesis of nucleotide sugars	Retrovirus-related Pol polyprotein from transposon TNT 1-94 [Vitis vinifera]	POLR1_ARATH RecName: Full=Retrovirus-related Pol polyprotein from transposon RE1; AltName: Full=Retro element 1 {ECO:0000303|PubMed:10689195}; Short=AtRE1 {ECO:0000303|PubMed:10689195}; Includes: RecName: Full=Protease RE1; EC=3.4.23.-; Includes: RecName: Full=Reverse transcriptase RE1; EC=2.7.7.49; Includes: RecName: Full=Endonuclease RE1;	A0A438GZQ7_VITVI SubName: Full=Retrovirus-related Pol polyprotein from transposon TNT 1-94 {ECO:0000313|EMBL:RVW77776.1};	FOG: Transposon-encoded proteins with TYA, reverse transcriptase, integrase domains in various combinations	GO:0004190,aspartic-type endopeptidase activity; GO:0004519,endonuclease activity; GO:0046872,metal ion binding; GO:0003676,nucleic acid binding; GO:0003964,RNA-directed DNA polymerase activity; GO:0015074,DNA integration; GO:0006310,DNA recombination; GO:0006508,proteolysis; GO:0003674,molecular_function; GO:0003824,catalytic activity; GO:0004175,endopeptidase activity; GO:0008233,peptidase acti…	--	--	--	--
887	Cluster-2829.0	0	0	0	1.3	1.74	1.13	0	0	0	48	74	44	8.19899	3.27596e-10	1.29106e-09	up	2284	K12447 UDP-sugar pyrophosphorylase [EC:2.7.7.64] | (RefSeq) uncharacterized protein LOC104808371 (A)	ko00040: Pentose and glucuronate interconversions; ko00052: Galactose metabolism; ko00053: Ascorbate and aldarate metabolism; ko00520: Amino sugar and nucleotide sugar metabolism; ko01100: Metabolic pathways; ko01110: Biosynthesis of secondary metabolites; ko01250: Biosynthesis of nucleotide sugars	uncharacterized protein LOC120001529 isoform X1 [Tripterygium wilfordii]	POLR1_ARATH RecName: Full=Retrovirus-related Pol polyprotein from transposon RE1; AltName: Full=Retro element 1 {ECO:0000303|PubMed:10689195}; Short=AtRE1 {ECO:0000303|PubMed:10689195}; Includes: RecName: Full=Protease RE1; EC=3.4.23.-; Includes: RecName: Full=Reverse transcriptase RE1; EC=2.7.7.49; Includes: RecName: Full=Endonuclease RE1;	A0A2N9E185_FAGSY RecName: Full=Integrase catalytic domain-containing protein {ECO:0000259|PROSITE:PS50994};	FOG: Transposon-encoded proteins with TYA, reverse transcriptase, integrase domains in various combinations	GO:0004190,aspartic-type endopeptidase activity; GO:0004519,endonuclease activity; GO:0046872,metal ion binding; GO:0003676,nucleic acid binding; GO:0003964,RNA-directed DNA polymerase activity; GO:0015074,DNA integration; GO:0006310,DNA recombination; GO:0006508,proteolysis; GO:0003674,molecular_function; GO:0003824,catalytic activity; GO:0004175,endopeptidase activity; GO:0008233,peptidase acti…	--	--	--	--
1031	Cluster-35262.5	0	0	0	1.43	1.29	0.84	0	0	0	48	50	30	7.82249	4.21311e-09	1.47449e-08	up	2135	K12447 UDP-sugar pyrophosphorylase [EC:2.7.7.64] | (RefSeq) uncharacterized protein LOC104808371 (A)	ko00040: Pentose and glucuronate interconversions; ko00052: Galactose metabolism; ko00053: Ascorbate and aldarate metabolism; ko00520: Amino sugar and nucleotide sugar metabolism; ko01100: Metabolic pathways; ko01110: Biosynthesis of secondary metabolites; ko01250: Biosynthesis of nucleotide sugars	uncharacterized protein LOC120001529 isoform X1 [Tripterygium wilfordii]	POLR1_ARATH RecName: Full=Retrovirus-related Pol polyprotein from transposon RE1; AltName: Full=Retro element 1 {ECO:0000303|PubMed:10689195}; Short=AtRE1 {ECO:0000303|PubMed:10689195}; Includes: RecName: Full=Protease RE1; EC=3.4.23.-; Includes: RecName: Full=Reverse transcriptase RE1; EC=2.7.7.49; Includes: RecName: Full=Endonuclease RE1;	A0A2N9FAX6_FAGSY SubName: Full=Uncharacterized protein {ECO:0000313|EMBL:SPC84160.1};	FOG: Transposon-encoded proteins with TYA, reverse transcriptase, integrase domains in various combinations	GO:0004190,aspartic-type endopeptidase activity; GO:0004519,endonuclease activity; GO:0046872,metal ion binding; GO:0003676,nucleic acid binding; GO:0003964,RNA-directed DNA polymerase activity; GO:0015074,DNA integration; GO:0006310,DNA recombination; GO:0006508,proteolysis; GO:0003674,molecular_function; GO:0003824,catalytic activity; GO:0004175,endopeptidase activity; GO:0008233,peptidase acti…	--	--	--	--
1331	Cluster-32404.1	0	0	0	1.96	2.14	2.23	0	0	0	22	28	28	7.11736	3.66897e-07	1.01587e-06	up	948	K12447 UDP-sugar pyrophosphorylase [EC:2.7.7.64] | (RefSeq) uncharacterized protein LOC104808371 (A)	ko00040: Pentose and glucuronate interconversions; ko00052: Galactose metabolism; ko00053: Ascorbate and aldarate metabolism; ko00520: Amino sugar and nucleotide sugar metabolism; ko01100: Metabolic pathways; ko01110: Biosynthesis of secondary metabolites; ko01250: Biosynthesis of nucleotide sugars	uncharacterized protein LOC109843420, partial [Asparagus officinalis]	--	A0A2K3KS85_TRIPR SubName: Full=Putative copia-type protein {ECO:0000313|EMBL:PNX69125.1}; Flags: Fragment;	FOG: Transposon-encoded proteins with TYA, reverse transcriptase, integrase domains in various combinations	--	--	--	--	--
1636	Cluster-28077.1	0.32	0.13	0.05	5.37	7.62	5.65	8	2	1	161	264	178	5.76538	2.13166e-23	3.05886e-22	up	1928	K12447 UDP-sugar pyrophosphorylase [EC:2.7.7.64] | (RefSeq) uncharacterized protein LOC106336398 (A)	ko00040: Pentose and glucuronate interconversions; ko00052: Galactose metabolism; ko00053: Ascorbate and aldarate metabolism; ko00520: Amino sugar and nucleotide sugar metabolism; ko01100: Metabolic pathways; ko01110: Biosynthesis of secondary metabolites; ko01250: Biosynthesis of nucleotide sugars	uncharacterized protein LOC109725561 [Ananas comosus]	--	A0A6P5GRF1_ANACO SubName: Full=uncharacterized protein LOC109725561 {ECO:0000313|RefSeq:XP_020110392.1};	FOG: Transposon-encoded proteins with TYA, reverse transcriptase, integrase domains in various combinations	--	--	--	--	--
2767	Cluster-15285.0	0.1	0.44	0.14	1.45	1.38	1.19	5	20	6	59	65	51	2.45157	0.000111153	0.000235772	up	2495	K12447 UDP-sugar pyrophosphorylase [EC:2.7.7.64] | (RefSeq) uncharacterized protein LOC104808371 (A)	ko00040: Pentose and glucuronate interconversions; ko00052: Galactose metabolism; ko00053: Ascorbate and aldarate metabolism; ko00520: Amino sugar and nucleotide sugar metabolism; ko01100: Metabolic pathways; ko01110: Biosynthesis of secondary metabolites; ko01250: Biosynthesis of nucleotide sugars	Integrase, catalytic core [Corchorus capsularis]	POLR2_ARATH RecName: Full=Retrovirus-related Pol polyprotein from transposon RE2; AltName: Full=Retro element 2 {ECO:0000303|PubMed:10689195}; Short=AtRE2 {ECO:0000303|PubMed:10689195}; Includes: RecName: Full=Protease RE2; EC=3.4.23.-; Includes: RecName: Full=Reverse transcriptase RE2; EC=2.7.7.49; Includes: RecName: Full=Endonuclease RE2;	A0A2N9ET52_FAGSY RecName: Full=Reverse transcriptase Ty1/copia-type domain-containing protein {ECO:0000259|Pfam:PF07727};	FOG: Transposon-encoded proteins with TYA, reverse transcriptase, integrase domains in various combinations	GO:0004190,aspartic-type endopeptidase activity; GO:0004519,endonuclease activity; GO:0046872,metal ion binding; GO:0003676,nucleic acid binding; GO:0003964,RNA-directed DNA polymerase activity; GO:0015074,DNA integration; GO:0006310,DNA recombination; GO:0006508,proteolysis; GO:0003674,molecular_function; GO:0003824,catalytic activity; GO:0004175,endopeptidase activity; GO:0008233,peptidase acti…	--	--	--	--
5624	Cluster-2419.0	2.24	3.71	2.38	1.19	1.18	0.27	50	71	44	21	24	5	-1.76955	0.00398278	0.00695771	down	1268	K12447 UDP-sugar pyrophosphorylase [EC:2.7.7.64] | (RefSeq) uncharacterized protein LOC104808371 (A)	ko00040: Pentose and glucuronate interconversions; ko00052: Galactose metabolism; ko00053: Ascorbate and aldarate metabolism; ko00520: Amino sugar and nucleotide sugar metabolism; ko01100: Metabolic pathways; ko01110: Biosynthesis of secondary metabolites; ko01250: Biosynthesis of nucleotide sugars	Retrovirus-related Pol polyprotein from transposon TNT 1-94 [Cajanus cajan]	POLX_TOBAC RecName: Full=Retrovirus-related Pol polyprotein from transposon TNT 1-94; Includes: RecName: Full=Protease; EC=3.4.23.-; Includes: RecName: Full=Reverse transcriptase; EC=2.7.7.49; Includes: RecName: Full=Endonuclease;	A0A803QIQ0_CANSA RecName: Full=Reverse transcriptase Ty1/copia-type domain-containing protein {ECO:0000259|Pfam:PF07727};	FOG: Transposon-encoded proteins with TYA, reverse transcriptase, integrase domains in various combinations	GO:0004190,aspartic-type endopeptidase activity; GO:0004519,endonuclease activity; GO:0003676,nucleic acid binding; GO:0003964,RNA-directed DNA polymerase activity; GO:0008270,zinc ion binding; GO:0015074,DNA integration; GO:0006508,proteolysis; GO:0003674,molecular_function; GO:0003824,catalytic activity; GO:0004175,endopeptidase activity; GO:0008233,peptidase activity; GO:0016787,hydrolase acti…	--	--	--	--
5761	Cluster-29856.2	1.29	1.93	1.28	0.27	0.75	0.28	76	100	63	12	40	13	-1.91896	0.000614569	0.00119747	down	2825	K12447 UDP-sugar pyrophosphorylase [EC:2.7.7.64] | (RefSeq) uncharacterized protein LOC104808371 (A)	ko00040: Pentose and glucuronate interconversions; ko00052: Galactose metabolism; ko00053: Ascorbate and aldarate metabolism; ko00520: Amino sugar and nucleotide sugar metabolism; ko01100: Metabolic pathways; ko01110: Biosynthesis of secondary metabolites; ko01250: Biosynthesis of nucleotide sugars	uncharacterized mitochondrial protein AtMg00820-like [Eucalyptus grandis]	POLR2_ARATH RecName: Full=Retrovirus-related Pol polyprotein from transposon RE2; AltName: Full=Retro element 2 {ECO:0000303|PubMed:10689195}; Short=AtRE2 {ECO:0000303|PubMed:10689195}; Includes: RecName: Full=Protease RE2; EC=3.4.23.-; Includes: RecName: Full=Reverse transcriptase RE2; EC=2.7.7.49; Includes: RecName: Full=Endonuclease RE2;	A0A2R6QHR4_ACTCC SubName: Full=Endonuclease {ECO:0000313|EMBL:PSS08126.1};	FOG: Transposon-encoded proteins with TYA, reverse transcriptase, integrase domains in various combinations	GO:0004190,aspartic-type endopeptidase activity; GO:0004519,endonuclease activity; GO:0046872,metal ion binding; GO:0003676,nucleic acid binding; GO:0003964,RNA-directed DNA polymerase activity; GO:0015074,DNA integration; GO:0006310,DNA recombination; GO:0006508,proteolysis; GO:0003674,molecular_function; GO:0003824,catalytic activity; GO:0004175,endopeptidase activity; GO:0008233,peptidase acti…	--	--	--	--
7261	Cluster-29856.7	0	0.81	1.08	0.02	0	0	0	56	71	1	0	0	-6.97271	0.00027806	0.000564829	down	3683	K12447 UDP-sugar pyrophosphorylase [EC:2.7.7.64] | (RefSeq) uncharacterized protein LOC104808371 (A)	ko00040: Pentose and glucuronate interconversions; ko00052: Galactose metabolism; ko00053: Ascorbate and aldarate metabolism; ko00520: Amino sugar and nucleotide sugar metabolism; ko01100: Metabolic pathways; ko01110: Biosynthesis of secondary metabolites; ko01250: Biosynthesis of nucleotide sugars	Endonuclease [Actinidia chinensis var. chinensis]	POLR2_ARATH RecName: Full=Retrovirus-related Pol polyprotein from transposon RE2; AltName: Full=Retro element 2 {ECO:0000303|PubMed:10689195}; Short=AtRE2 {ECO:0000303|PubMed:10689195}; Includes: RecName: Full=Protease RE2; EC=3.4.23.-; Includes: RecName: Full=Reverse transcriptase RE2; EC=2.7.7.49; Includes: RecName: Full=Endonuclease RE2;	A0A2R6QHR4_ACTCC SubName: Full=Endonuclease {ECO:0000313|EMBL:PSS08126.1};	FOG: Transposon-encoded proteins with TYA, reverse transcriptase, integrase domains in various combinations	GO:0004190,aspartic-type endopeptidase activity; GO:0004519,endonuclease activity; GO:0046872,metal ion binding; GO:0003676,nucleic acid binding; GO:0003964,RNA-directed DNA polymerase activity; GO:0015074,DNA integration; GO:0006310,DNA recombination; GO:0006508,proteolysis; GO:0003674,molecular_function; GO:0003824,catalytic activity; GO:0004175,endopeptidase activity; GO:0008233,peptidase acti…	--	--	--	--
7509	Cluster-35262.6	0.6	0.73	1.04	0	0	0	30	33	45	0	0	0	-7.65357	1.67275e-08	5.47068e-08	down	2501	K12447 UDP-sugar pyrophosphorylase [EC:2.7.7.64] | (RefSeq) uncharacterized protein LOC104808371 (A)	ko00040: Pentose and glucuronate interconversions; ko00052: Galactose metabolism; ko00053: Ascorbate and aldarate metabolism; ko00520: Amino sugar and nucleotide sugar metabolism; ko01100: Metabolic pathways; ko01110: Biosynthesis of secondary metabolites; ko01250: Biosynthesis of nucleotide sugars	uncharacterized protein LOC120001529 isoform X1 [Tripterygium wilfordii]	POLR1_ARATH RecName: Full=Retrovirus-related Pol polyprotein from transposon RE1; AltName: Full=Retro element 1 {ECO:0000303|PubMed:10689195}; Short=AtRE1 {ECO:0000303|PubMed:10689195}; Includes: RecName: Full=Protease RE1; EC=3.4.23.-; Includes: RecName: Full=Reverse transcriptase RE1; EC=2.7.7.49; Includes: RecName: Full=Endonuclease RE1;	A0A2N9FAX6_FAGSY SubName: Full=Uncharacterized protein {ECO:0000313|EMBL:SPC84160.1};	FOG: Transposon-encoded proteins with TYA, reverse transcriptase, integrase domains in various combinations	GO:0004190,aspartic-type endopeptidase activity; GO:0004519,endonuclease activity; GO:0046872,metal ion binding; GO:0003676,nucleic acid binding; GO:0003964,RNA-directed DNA polymerase activity; GO:0015074,DNA integration; GO:0006310,DNA recombination; GO:0006508,proteolysis; GO:0003674,molecular_function; GO:0003824,catalytic activity; GO:0004175,endopeptidase activity; GO:0008233,peptidase acti…	--	--	--	--
7935	Cluster-29856.0	0.89	1.52	1.03	0	0	0	70	106	68	0	0	0	-8.82226	4.26398e-12	2.08207e-11	down	3682	K12447 UDP-sugar pyrophosphorylase [EC:2.7.7.64] | (RefSeq) uncharacterized protein LOC104808371 (A)	ko00040: Pentose and glucuronate interconversions; ko00052: Galactose metabolism; ko00053: Ascorbate and aldarate metabolism; ko00520: Amino sugar and nucleotide sugar metabolism; ko01100: Metabolic pathways; ko01110: Biosynthesis of secondary metabolites; ko01250: Biosynthesis of nucleotide sugars	uncharacterized mitochondrial protein AtMg00820-like [Eucalyptus grandis]	POLR2_ARATH RecName: Full=Retrovirus-related Pol polyprotein from transposon RE2; AltName: Full=Retro element 2 {ECO:0000303|PubMed:10689195}; Short=AtRE2 {ECO:0000303|PubMed:10689195}; Includes: RecName: Full=Protease RE2; EC=3.4.23.-; Includes: RecName: Full=Reverse transcriptase RE2; EC=2.7.7.49; Includes: RecName: Full=Endonuclease RE2;	A0A2R6QHR4_ACTCC SubName: Full=Endonuclease {ECO:0000313|EMBL:PSS08126.1};	FOG: Transposon-encoded proteins with TYA, reverse transcriptase, integrase domains in various combinations	GO:0004190,aspartic-type endopeptidase activity; GO:0004519,endonuclease activity; GO:0046872,metal ion binding; GO:0003676,nucleic acid binding; GO:0003964,RNA-directed DNA polymerase activity; GO:0015074,DNA integration; GO:0006310,DNA recombination; GO:0006508,proteolysis; GO:0003674,molecular_function; GO:0003824,catalytic activity; GO:0004175,endopeptidase activity; GO:0008233,peptidase acti…	--	--	--	--
321	Cluster-32926.1	0.47	0	0	176.14	142.82	141.71	9	0	0	2845	2645	2444	9.84994	1.96581e-10	7.946e-10	up	1186	K00963 UTP--glucose-1-phosphate uridylyltransferase [EC:2.7.7.9] | (RefSeq) UTP--glucose-1-phosphate uridylyltransferase-like (A)	ko00040: Pentose and glucuronate interconversions; ko00052: Galactose metabolism; ko00500: Starch and sucrose metabolism; ko00520: Amino sugar and nucleotide sugar metabolism; ko01100: Metabolic pathways; ko01110: Biosynthesis of secondary metabolites; ko01240: Biosynthesis of cofactors; ko01250: Biosynthesis of nucleotide sugars	LOW QUALITY PROTEIN: zinc finger CCCH domain-containing protein 31 [Elaeis guineensis]	C3H14_ORYSJ RecName: Full=Zinc finger CCCH domain-containing protein 14; Short=OsC3H14;	A0A6I9RLH3_ELAGV SubName: Full=LOW QUALITY PROTEIN: zinc finger CCCH domain-containing protein 31 {ECO:0000313|RefSeq:XP_010928827.2};	CCCH-type Zn-finger protein	GO:0005737,cytoplasm; GO:0005634,nucleus; GO:0003677,DNA binding; GO:0046872,metal ion binding; GO:0003729,mRNA binding; GO:0010468,regulation of gene expression; GO:0003674,molecular_function; GO:0003676,nucleic acid binding; GO:0005488,binding; GO:0097159,organic cyclic compound binding; GO:1901363,heterocyclic compound binding; GO:0043167,ion binding; GO:0043169,cation binding; GO:0003723,RNA …	Zinc finger C-x8-C-x5-C-x3-H type (and similar)	C3H	TF	C3H
2822	Cluster-32886.0	140.78	174.92	165.96	900.87	910.36	866.05	5281	5738	5195	26813	31287	27244	2.36448	7.74097e-130	2.19541e-127	up	1909	K00963 UTP--glucose-1-phosphate uridylyltransferase [EC:2.7.7.9] | (RefSeq) UTP--glucose-1-phosphate uridylyltransferase (A)	ko00040: Pentose and glucuronate interconversions; ko00052: Galactose metabolism; ko00500: Starch and sucrose metabolism; ko00520: Amino sugar and nucleotide sugar metabolism; ko01100: Metabolic pathways; ko01110: Biosynthesis of secondary metabolites; ko01240: Biosynthesis of cofactors; ko01250: Biosynthesis of nucleotide sugars	hypothetical protein ZIOFF_059308 [Zingiber officinale]	UGPA_MUSAC RecName: Full=UTP--glucose-1-phosphate uridylyltransferase; EC=2.7.7.9; AltName: Full=UDP-glucose pyrophosphorylase; Short=UDPGP; Short=UGPase;	A0A8J5KG55_ZINOF RecName: Full=UTP--glucose-1-phosphate uridylyltransferase {ECO:0000256|ARBA:ARBA00012415, ECO:0000256|PIRNR:PIRNR000806}; EC=2.7.7.9 {ECO:0000256|ARBA:ARBA00012415, ECO:0000256|PIRNR:PIRNR000806};	UDP-glucose pyrophosphorylase	GO:0005737,cytoplasm; GO:0003983,UTP:glucose-1-phosphate uridylyltransferase activity; GO:0006011,UDP-glucose metabolic process; GO:0003674,molecular_function; GO:0003824,catalytic activity; GO:0016740,transferase activity; GO:0016772,transferase activity, transferring phosphorus-containing groups; GO:0016779,nucleotidyltransferase activity; GO:0051748,UTP-monosaccharide-1-phosphate uridylyltrans…	UTP--glucose-1-phosphate uridylyltransferase	--	--	--
3751	Cluster-32926.5	103.48	98.34	112.11	326.97	282.44	292.27	2115	1739	1892	5288	5238	5046	1.41322	3.62516e-81	4.03908e-79	up	1187	K00963 UTP--glucose-1-phosphate uridylyltransferase [EC:2.7.7.9] | (RefSeq) UTP--glucose-1-phosphate uridylyltransferase-like (A)	ko00040: Pentose and glucuronate interconversions; ko00052: Galactose metabolism; ko00500: Starch and sucrose metabolism; ko00520: Amino sugar and nucleotide sugar metabolism; ko01100: Metabolic pathways; ko01110: Biosynthesis of secondary metabolites; ko01240: Biosynthesis of cofactors; ko01250: Biosynthesis of nucleotide sugars	LOW QUALITY PROTEIN: zinc finger CCCH domain-containing protein 31 [Elaeis guineensis]	C3H14_ORYSJ RecName: Full=Zinc finger CCCH domain-containing protein 14; Short=OsC3H14;	A0A6I9RLH3_ELAGV SubName: Full=LOW QUALITY PROTEIN: zinc finger CCCH domain-containing protein 31 {ECO:0000313|RefSeq:XP_010928827.2};	CCCH-type Zn-finger protein	GO:0005737,cytoplasm; GO:0005634,nucleus; GO:0003677,DNA binding; GO:0046872,metal ion binding; GO:0003729,mRNA binding; GO:0010468,regulation of gene expression; GO:0003674,molecular_function; GO:0003676,nucleic acid binding; GO:0005488,binding; GO:0097159,organic cyclic compound binding; GO:1901363,heterocyclic compound binding; GO:0043167,ion binding; GO:0043169,cation binding; GO:0003723,RNA …	Zinc finger C-x8-C-x5-C-x3-H type (and similar)	C3H	TF	C3H
6161	Cluster-32926.0	49.92	45.11	46.17	7.82	9.45	8.6	796	618	604	98	135	116	-2.55195	7.16514e-47	3.4023e-45	down	997	K00963 UTP--glucose-1-phosphate uridylyltransferase [EC:2.7.7.9] | (RefSeq) UTP--glucose-1-phosphate uridylyltransferase-like (A)	ko00040: Pentose and glucuronate interconversions; ko00052: Galactose metabolism; ko00500: Starch and sucrose metabolism; ko00520: Amino sugar and nucleotide sugar metabolism; ko01100: Metabolic pathways; ko01110: Biosynthesis of secondary metabolites; ko01240: Biosynthesis of cofactors; ko01250: Biosynthesis of nucleotide sugars	LOW QUALITY PROTEIN: zinc finger CCCH domain-containing protein 31 [Elaeis guineensis]	C3H14_ORYSJ RecName: Full=Zinc finger CCCH domain-containing protein 14; Short=OsC3H14;	A0A6I9RLH3_ELAGV SubName: Full=LOW QUALITY PROTEIN: zinc finger CCCH domain-containing protein 31 {ECO:0000313|RefSeq:XP_010928827.2};	CCCH-type Zn-finger protein	GO:0005737,cytoplasm; GO:0005634,nucleus; GO:0003677,DNA binding; GO:0046872,metal ion binding; GO:0003729,mRNA binding; GO:0010468,regulation of gene expression; GO:0003674,molecular_function; GO:0003676,nucleic acid binding; GO:0005488,binding; GO:0097159,organic cyclic compound binding; GO:1901363,heterocyclic compound binding; GO:0043167,ion binding; GO:0043169,cation binding; GO:0003723,RNA …	Zinc finger C-x8-C-x5-C-x3-H type (and similar)	C3H	TF	C3H
7152	Cluster-32926.4	24.68	39.2	57.8	0.16	0.7	0.86	424	579	816	2	10	12	-6.28878	5.09416e-40	1.84579e-38	down	1049	K00963 UTP--glucose-1-phosphate uridylyltransferase [EC:2.7.7.9] | (RefSeq) UTP--glucose-1-phosphate uridylyltransferase-like (A)	ko00040: Pentose and glucuronate interconversions; ko00052: Galactose metabolism; ko00500: Starch and sucrose metabolism; ko00520: Amino sugar and nucleotide sugar metabolism; ko01100: Metabolic pathways; ko01110: Biosynthesis of secondary metabolites; ko01240: Biosynthesis of cofactors; ko01250: Biosynthesis of nucleotide sugars	LOW QUALITY PROTEIN: zinc finger CCCH domain-containing protein 31 [Elaeis guineensis]	C3H14_ORYSJ RecName: Full=Zinc finger CCCH domain-containing protein 14; Short=OsC3H14;	A0A6I9RLH3_ELAGV SubName: Full=LOW QUALITY PROTEIN: zinc finger CCCH domain-containing protein 31 {ECO:0000313|RefSeq:XP_010928827.2};	CCCH-type Zn-finger protein	GO:0005737,cytoplasm; GO:0005634,nucleus; GO:0003677,DNA binding; GO:0046872,metal ion binding; GO:0003729,mRNA binding; GO:0010468,regulation of gene expression; GO:0003674,molecular_function; GO:0003676,nucleic acid binding; GO:0005488,binding; GO:0097159,organic cyclic compound binding; GO:1901363,heterocyclic compound binding; GO:0043167,ion binding; GO:0043169,cation binding; GO:0003723,RNA …	Zinc finger C-x8-C-x5-C-x3-H type (and similar)	C3H	TF	C3H
4911	Cluster-7754.0	17.33	16.62	16.41	8.74	6.65	7.99	438	365	344	175	153	170	-1.22462	8.89753e-14	5.15845e-13	down	1391	K16190 glucuronokinase [EC:2.7.1.43] | (RefSeq) glucuronokinase 1-like (A)	ko00040: Pentose and glucuronate interconversions; ko00053: Ascorbate and aldarate metabolism; ko00520: Amino sugar and nucleotide sugar metabolism; ko01100: Metabolic pathways; ko01250: Biosynthesis of nucleotide sugars	glucuronokinase 1-like [Asparagus officinalis]	GLAK1_ARATH RecName: Full=Glucuronokinase 1; Short=AtGlcAK1; EC=2.7.1.43;	A0A5P1EAX8_ASPOF RecName: Full=GHMP_kinases_N domain-containing protein {ECO:0000259|Pfam:PF00288};	--	GO:0005829,cytosol; GO:0005524,ATP binding; GO:0047940,glucuronokinase activity; GO:0046872,metal ion binding; GO:0004496,mevalonate kinase activity; GO:0008266,poly(U) RNA binding; GO:0042546,cell wall biogenesis; GO:0006020,inositol metabolic process; GO:0008299,isoprenoid biosynthetic process; GO:0016310,phosphorylation; GO:0048868,pollen tube development; GO:0000166,nucleotide binding; GO:000…	GHMP kinases N terminal domain	--	--	--
311	Cluster-2689.0	0	0	0	16.47	15.23	15.16	0	0	0	174	183	173	9.87965	3.44517e-16	2.55963e-15	up	889	K01051 pectinesterase [EC:3.1.1.11] | (RefSeq) pectinesterase 1-like (A)	ko00040: Pentose and glucuronate interconversions; ko01100: Metabolic pathways	uncharacterized protein A4U43_C04F13730 [Asparagus officinalis]	--	A0A5P1F0M3_ASPOF SubName: Full=Uncharacterized protein {ECO:0000313|EMBL:ONK71916.1};	--	GO:0003697,single-stranded DNA binding; GO:0006260,DNA replication; GO:0003674,molecular_function; GO:0003676,nucleic acid binding; GO:0003677,DNA binding; GO:0005488,binding; GO:0097159,organic cyclic compound binding; GO:1901363,heterocyclic compound binding; GO:0006139,nucleobase-containing compound metabolic process; GO:0006259,DNA metabolic process; GO:0006725,cellular aromatic compound meta…	--	--	--	--
501	Cluster-29463.3	0	0	0	4.68	4.7	6.86	0	0	0	97	112	151	9.329	7.97935e-14	4.65903e-13	up	1430	K01051 pectinesterase [EC:3.1.1.11] | (RefSeq) pectinesterase-like (A)	ko00040: Pentose and glucuronate interconversions; ko01100: Metabolic pathways	PREDICTED: pectinesterase-like [Musa acuminata subsp. malaccensis]	PME18_ARATH RecName: Full=Pectinesterase/pectinesterase inhibitor 18; AltName: Full=AtPMEpcrA; Contains: RecName: Full=Pectinesterase inhibitor 18; AltName: Full=Pectin methylesterase inhibitor 18; Contains: RecName: Full=Bifunctional pectinesterase 18/rRNA N-glycosylase; Short=PE 18; EC=3.1.1.11; EC=3.2.2.22; AltName: Full=Pectin methylesterase 18; AltName: Full=Pectin methylesterase 4; Short=At…	A0A804IZ53_MUSAM RecName: Full=Pectinesterase {ECO:0000256|RuleBase:RU000589}; EC=3.1.1.11 {ECO:0000256|RuleBase:RU000589};	--	GO:0005576,extracellular region; GO:0016020,membrane; GO:0000325,plant-type vacuole; GO:0045330,aspartyl esterase activity; GO:0030599,pectinesterase activity; GO:0046910,pectinesterase inhibitor activity; GO:0030598,rRNA N-glycosylase activity; GO:0090729,toxin activity; GO:0042545,cell wall modification; GO:0050832,defense response to fungus; GO:0031640,killing of cells of another organism; GO:…	Pectinesterase	--	--	--
1255	Cluster-811.0	0	0	0	1.74	1.56	0.84	0	0	0	35	36	18	7.29564	2.16377e-07	6.17368e-07	up	1394	K01213 galacturan 1,4-alpha-galacturonidase [EC:3.2.1.67] | (RefSeq) exopolygalacturonase-like (A)	ko00040: Pentose and glucuronate interconversions; ko01100: Metabolic pathways	PR5 protein [Lilium hybrid cultivar]	THLP1_ARATH RecName: Full=Thaumatin-like protein 1 {ECO:0000303|PubMed:15988566}; Short=AtTLP1 {ECO:0000303|PubMed:15988566}; Flags: Precursor;	A0A1Z2RP73_9LILI SubName: Full=PR5 protein {ECO:0000313|EMBL:ASA45586.1};	--	GO:0006952,defense response; GO:0009617,response to bacterium; GO:0009723,response to ethylene; GO:0006950,response to stress; GO:0008150,biological_process; GO:0050896,response to stimulus; GO:0009605,response to external stimulus; GO:0009607,response to biotic stimulus; GO:0043207,response to external biotic stimulus; GO:0044419,biological process involved in interspecies interaction between or…	--	--	--	--
2343	Cluster-29463.0	1.24	0.14	0.92	7.45	7.57	8.5	38	3	23	182	213	220	3.26883	5.4148e-08	1.66544e-07	up	1629	K01051 pectinesterase [EC:3.1.1.11] | (RefSeq) pectinesterase-like (A)	ko00040: Pentose and glucuronate interconversions; ko01100: Metabolic pathways	PREDICTED: pectinesterase-like [Musa acuminata subsp. malaccensis]	PME1_FICPW RecName: Full=Pectinesterase/pectinesterase inhibitor; Includes: RecName: Full=Pectinesterase inhibitor; AltName: Full=Pectin methylesterase inhibitor; Includes: RecName: Full=Pectinesterase; Short=PE; EC=3.1.1.11; AltName: Full=Pectin methylesterase; Flags: Precursor;	A0A804IZ53_MUSAM RecName: Full=Pectinesterase {ECO:0000256|RuleBase:RU000589}; EC=3.1.1.11 {ECO:0000256|RuleBase:RU000589};	--	GO:0005576,extracellular region; GO:0045330,aspartyl esterase activity; GO:0004857,enzyme inhibitor activity; GO:0030599,pectinesterase activity; GO:0042545,cell wall modification; GO:0045490,pectin catabolic process; GO:0003674,molecular_function; GO:0003824,catalytic activity; GO:0016787,hydrolase activity; GO:0016788,hydrolase activity, acting on ester bonds; GO:0030234,enzyme regulator activi…	Pectinesterase	--	--	--
2660	Cluster-35101.1	0.85	0.56	0.48	3.64	3.93	3.12	21	12	9	85	106	77	2.6595	7.75687e-10	2.93643e-09	up	1578	K01051 pectinesterase [EC:3.1.1.11] | (RefSeq) pectinesterase 3-like (A)	ko00040: Pentose and glucuronate interconversions; ko01100: Metabolic pathways	hypothetical protein B296_00052906 [Ensete ventricosum]	PME51_ARATH RecName: Full=Probable pectinesterase/pectinesterase inhibitor 51; Includes: RecName: Full=Pectinesterase inhibitor 51; AltName: Full=Pectin methylesterase inhibitor 51; Includes: RecName: Full=Pectinesterase 51; Short=PE 51; EC=3.1.1.11; AltName: Full=Pectin methylesterase 51; Short=AtPME51; Flags: Precursor;	A0A426WZ17_ENSVE RecName: Full=Pectinesterase {ECO:0000256|RuleBase:RU000589}; EC=3.1.1.11 {ECO:0000256|RuleBase:RU000589};	--	GO:0005576,extracellular region; GO:0045330,aspartyl esterase activity; GO:0030599,pectinesterase activity; GO:0046910,pectinesterase inhibitor activity; GO:0042545,cell wall modification; GO:0045490,pectin catabolic process; GO:0003674,molecular_function; GO:0003824,catalytic activity; GO:0016787,hydrolase activity; GO:0016788,hydrolase activity, acting on ester bonds; GO:0052689,carboxylic este…	Pectinesterase	--	--	--
2757	Cluster-12492.0	0.43	0.99	0.54	3.4	4.07	4.19	23	47	25	143	209	185	2.46299	1.37574e-10	5.66137e-10	up	4230	K01184 polygalacturonase [EC:3.2.1.15] | (RefSeq) polygalacturonase-like (A)	ko00040: Pentose and glucuronate interconversions; ko01100: Metabolic pathways	Retrovirus-related Pol polyprotein from transposon 17.6 [Cajanus cajan]	RRPO_OENBE RecName: Full=RNA-directed DNA polymerase homolog; EC=2.7.7.48; AltName: Full=Reverse transcriptase homolog;	A0A151QQZ5_CAJCA SubName: Full=Retrovirus-related Pol polyprotein from transposon 17.6 {ECO:0000313|EMBL:KYP32718.1};	FOG: Transposon-encoded proteins with TYA, reverse transcriptase, integrase domains in various combinations	GO:0005739,mitochondrion; GO:0003968,RNA-directed 5'-3' RNA polymerase activity; GO:0003964,RNA-directed DNA polymerase activity; GO:0003674,molecular_function; GO:0003824,catalytic activity; GO:0016740,transferase activity; GO:0016772,transferase activity, transferring phosphorus-containing groups; GO:0016779,nucleotidyltransferase activity; GO:0034062,5'-3' RNA polymerase activity; GO:0097747,R…	--	--	--	--
2768	Cluster-3606.0	3.59	2.48	1.97	17.08	21.24	20.37	38	22	16	115	165	138	2.45097	1.03767e-10	4.32723e-10	up	777	K01051 pectinesterase [EC:3.1.1.11] | (RefSeq) pectinesterase-like (A)	ko00040: Pentose and glucuronate interconversions; ko01100: Metabolic pathways	hypothetical protein BHE74_00026312 [Ensete ventricosum]	PMEI7_ARATH RecName: Full=Pectinesterase inhibitor 7 {ECO:0000305}; AltName: Full=Pectin methylesterase inhibitor 7 {ECO:0000303|PubMed:26183897}; Short=AtPMEI7 {ECO:0000303|PubMed:26183897}; Flags: Precursor;	A0A444C2E3_ENSVE RecName: Full=PMEI domain-containing protein {ECO:0000259|SMART:SM00856};	--	GO:0048046,apoplast; GO:0004857,enzyme inhibitor activity; GO:0046910,pectinesterase inhibitor activity; GO:0043086,negative regulation of catalytic activity; GO:0009641,shade avoidance; GO:0003674,molecular_function; GO:0030234,enzyme regulator activity; GO:0098772,molecular function regulator activity; GO:0008150,biological_process; GO:0044092,negative regulation of molecular function; GO:00507…	Plant invertase/pectin methylesterase inhibitor	--	--	--
2849	Cluster-33154.0	2.37	4.89	1.16	19.53	14.96	10.29	13	22	5	84	71	50	2.32864	5.53706e-05	0.000121331	up	555	K01051 pectinesterase [EC:3.1.1.11] | (RefSeq) pectinesterase-like (A)	ko00040: Pentose and glucuronate interconversions; ko01100: Metabolic pathways	PREDICTED: 21 kDa protein-like [Musa acuminata subsp. malaccensis]	PMEI7_ARATH RecName: Full=Pectinesterase inhibitor 7 {ECO:0000305}; AltName: Full=Pectin methylesterase inhibitor 7 {ECO:0000303|PubMed:26183897}; Short=AtPMEI7 {ECO:0000303|PubMed:26183897}; Flags: Precursor;	A0A804JDP7_MUSAM SubName: Full=(wild Malaysian banana) hypothetical protein {ECO:0000313|EMBL:CAG1845571.1};	--	GO:0048046,apoplast; GO:0004857,enzyme inhibitor activity; GO:0046910,pectinesterase inhibitor activity; GO:0043086,negative regulation of catalytic activity; GO:0009641,shade avoidance; GO:0003674,molecular_function; GO:0030234,enzyme regulator activity; GO:0098772,molecular function regulator activity; GO:0008150,biological_process; GO:0044092,negative regulation of molecular function; GO:00507…	Plant invertase/pectin methylesterase inhibitor	--	--	--
2938	Cluster-29477.2	42.14	24.15	50.54	211.85	176.35	191.63	1057	526	1052	4212	4032	4051	2.19917	8.07419e-22	1.0161e-20	up	1384	K01051 pectinesterase [EC:3.1.1.11] | (RefSeq) pectinesterase-like (A)	ko00040: Pentose and glucuronate interconversions; ko01100: Metabolic pathways	SH3 domain-containing protein 2 [Asparagus officinalis]	SH3P2_ARATH RecName: Full=SH3 domain-containing protein 2 {ECO:0000303|PubMed:11701884}; Short=AtSH3P2 {ECO:0000303|PubMed:11701884};	A0A834ZXL0_9MAGN RecName: Full=SH3 domain-containing protein {ECO:0000259|PROSITE:PS50002};	--	GO:0000421,autophagosome membrane; GO:0009504,cell plate; GO:0030136,clathrin-coated vesicle; GO:0005829,cytosol; GO:0005768,endosome; GO:0005770,late endosome; GO:0005634,nucleus; GO:0005886,plasma membrane; GO:0005547,phosphatidylinositol-3,4,5-trisphosphate binding; GO:0043325,phosphatidylinositol-3,4-bisphosphate binding; GO:0032266,phosphatidylinositol-3-phosphate binding; GO:0005546,phospha…	Variant SH3 domain	--	--	--
3277	Cluster-35101.2	9.96	9.83	10.6	37.99	38.98	38.98	323	278	286	978	1157	1063	1.82506	1.54882e-48	7.80592e-47	up	1696	K01051 pectinesterase [EC:3.1.1.11] | (RefSeq) pectinesterase-like (A)	ko00040: Pentose and glucuronate interconversions; ko01100: Metabolic pathways	pectinesterase [Musa troglodytarum]	PME51_ARATH RecName: Full=Probable pectinesterase/pectinesterase inhibitor 51; Includes: RecName: Full=Pectinesterase inhibitor 51; AltName: Full=Pectin methylesterase inhibitor 51; Includes: RecName: Full=Pectinesterase 51; Short=PE 51; EC=3.1.1.11; AltName: Full=Pectin methylesterase 51; Short=AtPME51; Flags: Precursor;	A0A4S8J0M6_MUSBA RecName: Full=Pectinesterase {ECO:0000256|RuleBase:RU000589}; EC=3.1.1.11 {ECO:0000256|RuleBase:RU000589};	--	GO:0005576,extracellular region; GO:0045330,aspartyl esterase activity; GO:0030599,pectinesterase activity; GO:0046910,pectinesterase inhibitor activity; GO:0042545,cell wall modification; GO:0045490,pectin catabolic process; GO:0003674,molecular_function; GO:0003824,catalytic activity; GO:0016787,hydrolase activity; GO:0016788,hydrolase activity, acting on ester bonds; GO:0052689,carboxylic este…	Pectinesterase	--	--	--
3457	Cluster-25123.0	1.23	0.97	0.75	3.01	3.82	2.98	31	21	15	60	88	64	1.64732	9.74489e-05	0.000208184	up	1403	K01184 polygalacturonase [EC:3.2.1.15] | (RefSeq) probable polygalacturonase At3g15720 (A)	ko00040: Pentose and glucuronate interconversions; ko01100: Metabolic pathways	uncharacterized protein LOC105060845 [Elaeis guineensis]	MWL1_ARATH RecName: Full=Protein MODIFYING WALL LIGNIN-1 {ECO:0000303|PubMed:26930070}; Short=MWL-1 {ECO:0000303|PubMed:26930070}; Flags: Precursor;	A0A6I9SH32_ELAGV SubName: Full=uncharacterized protein LOC105060845 {ECO:0000313|RefSeq:XP_010942999.1};	--	GO:0016021,integral component of membrane; GO:0016020,membrane; GO:0005886,plasma membrane; GO:0009809,lignin biosynthetic process; GO:0009808,lignin metabolic process; GO:0006725,cellular aromatic compound metabolic process; GO:0008150,biological_process; GO:0008152,metabolic process; GO:0009058,biosynthetic process; GO:0009698,phenylpropanoid metabolic process; GO:0009699,phenylpropanoid biosyn…	Protein of unknown function (DUF1218)	--	--	--
3871	Cluster-28866.8	6.89	8.08	8.13	19.94	21.08	21.91	218	223	214	500	609	582	1.3403	4.95735e-17	3.99831e-16	up	1660	K01051 pectinesterase [EC:3.1.1.11] | (RefSeq) probable pectinesterase/pectinesterase inhibitor 12 (A)	ko00040: Pentose and glucuronate interconversions; ko01100: Metabolic pathways	Pectinesterase protein [Dioscorea alata]	PME12_ARATH RecName: Full=Probable pectinesterase/pectinesterase inhibitor 12; Includes: RecName: Full=Pectinesterase inhibitor 12; AltName: Full=Pectin methylesterase inhibitor 12; Includes: RecName: Full=Pectinesterase 12; Short=PE 12; EC=3.1.1.11; AltName: Full=Pectin methylesterase 12; Short=AtPME12; Flags: Precursor;	A0A804I8T9_MUSAM RecName: Full=Pectinesterase {ECO:0000256|RuleBase:RU000589}; EC=3.1.1.11 {ECO:0000256|RuleBase:RU000589};	--	GO:0005576,extracellular region; GO:0045330,aspartyl esterase activity; GO:0030599,pectinesterase activity; GO:0046910,pectinesterase inhibitor activity; GO:0042545,cell wall modification; GO:0045490,pectin catabolic process; GO:0009617,response to bacterium; GO:0003674,molecular_function; GO:0003824,catalytic activity; GO:0016787,hydrolase activity; GO:0016788,hydrolase activity, acting on ester…	Pectinesterase	--	--	--
4672	Cluster-20178.0	11.42	12.08	10.97	5.46	5.35	6.41	348	321	278	132	149	164	-1.1107	2.92399e-09	1.04001e-08	down	1611	K01213 galacturan 1,4-alpha-galacturonidase [EC:3.2.1.67] | (RefSeq) probable polygalacturonase At1g80170 (A)	ko00040: Pentose and glucuronate interconversions; ko01100: Metabolic pathways	Polygalacturonase protein [Dioscorea alata]	PGLR5_ARATH RecName: Full=Probable polygalacturonase At1g80170; Short=PG; EC=3.2.1.15; AltName: Full=Pectinase At1g80170; Flags: Precursor;	A0A6I9R7N6_ELAGV SubName: Full=probable polygalacturonase At1g80170 {ECO:0000313|RefSeq:XP_010921896.1};	--	GO:0005576,extracellular region; GO:0004650,polygalacturonase activity; GO:0005975,carbohydrate metabolic process; GO:0071555,cell wall organization; GO:0003674,molecular_function; GO:0003824,catalytic activity; GO:0004553,hydrolase activity, hydrolyzing O-glycosyl compounds; GO:0016787,hydrolase activity; GO:0016798,hydrolase activity, acting on glycosyl bonds; GO:0008150,biological_process; GO:…	Glycosyl hydrolases family 28	--	--	--
4762	Cluster-22215.0	5.6	5.52	4.96	2.51	3.03	2.26	180	155	133	64	89	61	-1.15325	9.97966e-06	2.3586e-05	down	1683	K01184 polygalacturonase [EC:3.2.1.15] | (RefSeq) probable polygalacturonase At3g15720 (A)	ko00040: Pentose and glucuronate interconversions; ko01100: Metabolic pathways	putative polygalacturonase [Cocos nucifera]	PGLR_VITVI RecName: Full=Probable polygalacturonase; Short=PG {ECO:0000250|UniProtKB:Q7M1E7}; EC=3.2.1.15; AltName: Full=Pectinase {ECO:0000250|UniProtKB:Q7M1E7};	A0A8K0HS08_COCNU SubName: Full=Putative polygalacturonase {ECO:0000313|EMBL:KAG1326092.1};	--	GO:0016021,integral component of membrane; GO:0004650,polygalacturonase activity; GO:0005975,carbohydrate metabolic process; GO:0003674,molecular_function; GO:0003824,catalytic activity; GO:0004553,hydrolase activity, hydrolyzing O-glycosyl compounds; GO:0016787,hydrolase activity; GO:0016798,hydrolase activity, acting on glycosyl bonds; GO:0008150,biological_process; GO:0008152,metabolic process…	Glycosyl hydrolases family 28	--	--	--
4985	Cluster-27742.0	12.02	10.02	10.77	8.03	6.65	3.23	220	148	171	82	93	53	-1.26708	1.00402e-05	2.37255e-05	down	1357	K01728 pectate lyase [EC:4.2.2.2] | (RefSeq) probable pectate lyase 4 (A)	ko00040: Pentose and glucuronate interconversions; ko01100: Metabolic pathways	probable pectate lyase 4 [Phalaenopsis equestris]	PLY4_ARATH RecName: Full=Probable pectate lyase 4; EC=4.2.2.2; Flags: Precursor;	A0A835RYN8_VANPL RecName: Full=Pectate lyase {ECO:0000256|ARBA:ARBA00012272, ECO:0000256|RuleBase:RU361123}; EC=4.2.2.2 {ECO:0000256|ARBA:ARBA00012272, ECO:0000256|RuleBase:RU361123};	--	GO:0046872,metal ion binding; GO:0030570,pectate lyase activity; GO:0045490,pectin catabolic process; GO:0003674,molecular_function; GO:0005488,binding; GO:0043167,ion binding; GO:0043169,cation binding; GO:0003824,catalytic activity; GO:0016829,lyase activity; GO:0016835,carbon-oxygen lyase activity; GO:0016837,carbon-oxygen lyase activity, acting on polysaccharides; GO:0000272,polysaccharide ca…	Pectate lyase	--	--	--
5023	Cluster-21974.0	128.06	124.67	115.97	73.32	40.05	48.59	1280	1051	934	576	355	417	-1.29598	3.62604e-11	1.59124e-10	down	745	K01051 pectinesterase [EC:3.1.1.11] | (RefSeq) pectinesterase-like (A)	ko00040: Pentose and glucuronate interconversions; ko01100: Metabolic pathways	pectinesterase inhibitor 9-like [Phoenix dactylifera]	PMEI9_ARATH RecName: Full=Pectinesterase inhibitor 9 {ECO:0000305}; AltName: Full=Pectin methylesterase inhibitor 9 {ECO:0000303|PubMed:28034952}; Short=AtPMEI9 {ECO:0000303|PubMed:28034952}; Flags: Precursor;	A0A8B7BK50_PHODC SubName: Full=pectinesterase inhibitor 9-like {ECO:0000313|RefSeq:XP_008779098.1};	--	GO:0048046,apoplast; GO:0004857,enzyme inhibitor activity; GO:0046910,pectinesterase inhibitor activity; GO:0043086,negative regulation of catalytic activity; GO:0003674,molecular_function; GO:0030234,enzyme regulator activity; GO:0098772,molecular function regulator activity; GO:0008150,biological_process; GO:0044092,negative regulation of molecular function; GO:0050790,regulation of catalytic a…	Plant invertase/pectin methylesterase inhibitor	--	--	--
5230	Cluster-17523.0	7.15	6.5	7.07	3.66	1.93	2.63	99	77	80	40	24	31	-1.45132	4.22498e-05	9.37193e-05	down	908	K01184 polygalacturonase [EC:3.2.1.15] | (RefSeq) probable polygalacturonase At3g15720 (A)	ko00040: Pentose and glucuronate interconversions; ko01100: Metabolic pathways	protein MODIFYING WALL LIGNIN-1 [Phoenix dactylifera]	DEAL2_ARATH RecName: Full=Protein DESIGUAL 2 {ECO:0000303|PubMed:29139551}; Flags: Precursor;	A0A8B7BIS6_PHODC SubName: Full=protein MODIFYING WALL LIGNIN-1 {ECO:0000313|RefSeq:XP_008777582.1}; SubName: Full=protein MODIFYING WALL LIGNIN-1-like {ECO:0000313|RefSeq:XP_038974520.1};	--	GO:0005789,endoplasmic reticulum membrane; GO:0016021,integral component of membrane; GO:0009855,determination of bilateral symmetry; GO:0048366,leaf development; GO:0007275,multicellular organism development; GO:0007389,pattern specification process; GO:0008150,biological_process; GO:0009799,specification of symmetry; GO:0032501,multicellular organismal process; GO:0032502,developmental process;…	Protein of unknown function (DUF1218)	--	--	--
5409	Cluster-18222.0	17.29	15.47	15.51	6.54	4.61	6.36	537	419	401	161	131	166	-1.58414	1.46971e-17	1.24763e-16	down	1636	K01184 polygalacturonase [EC:3.2.1.15] | (RefSeq) probable polygalacturonase At1g80170 (A)	ko00040: Pentose and glucuronate interconversions; ko01100: Metabolic pathways	PREDICTED: probable polygalacturonase isoform X2 [Musa acuminata subsp. malaccensis]	PGLR_VITVI RecName: Full=Probable polygalacturonase; Short=PG {ECO:0000250|UniProtKB:Q7M1E7}; EC=3.2.1.15; AltName: Full=Pectinase {ECO:0000250|UniProtKB:Q7M1E7};	A0A804ILE4_MUSAM SubName: Full=Uncharacterized protein {ECO:0000313|EnsemblPlants:Ma04_p05610.2};	--	GO:0016021,integral component of membrane; GO:0004650,polygalacturonase activity; GO:0005975,carbohydrate metabolic process; GO:0003674,molecular_function; GO:0003824,catalytic activity; GO:0004553,hydrolase activity, hydrolyzing O-glycosyl compounds; GO:0016787,hydrolase activity; GO:0016798,hydrolase activity, acting on glycosyl bonds; GO:0008150,biological_process; GO:0008152,metabolic process…	Glycosyl hydrolases family 28	--	--	--
5730	Cluster-16828.0	8.06	7.4	7.52	1.67	2.14	3.16	188	156	136	30	47	55	-1.87745	4.78235e-09	1.66456e-08	down	1611	K01184 polygalacturonase [EC:3.2.1.15] | (RefSeq) polygalacturonase ADPG1-like (A)	ko00040: Pentose and glucuronate interconversions; ko01100: Metabolic pathways	putative polygalacturonase [Ananas comosus]	PGLR_ACTDE RecName: Full=Polygalacturonase; Short=PG; EC=3.2.1.15; AltName: Full=Pectinase; Flags: Precursor;	A0A199V4M3_ANACO SubName: Full=Putative polygalacturonase {ECO:0000313|EMBL:OAY72037.1};	--	GO:0005576,extracellular region; GO:0004650,polygalacturonase activity; GO:0005975,carbohydrate metabolic process; GO:0071555,cell wall organization; GO:0009835,fruit ripening; GO:0003674,molecular_function; GO:0003824,catalytic activity; GO:0004553,hydrolase activity, hydrolyzing O-glycosyl compounds; GO:0016787,hydrolase activity; GO:0016798,hydrolase activity, acting on glycosyl bonds; GO:0008…	Glycosyl hydrolases family 28	--	--	--
5998	Cluster-24203.0	6.83	7.84	5.3	2.24	1.73	0.52	139	138	89	36	32	9	-2.28246	4.12501e-06	1.01217e-05	down	1183	K01051 pectinesterase [EC:3.1.1.11] | (RefSeq) probable pectinesterase/pectinesterase inhibitor 58 (A)	ko00040: Pentose and glucuronate interconversions; ko01100: Metabolic pathways	hypothetical protein B296_00050237 [Ensete ventricosum]	PTL_ARATH RecName: Full=Trihelix transcription factor PTL; AltName: Full=Trihelix DNA-binding protein PETAL LOSS;	A0A426YM97_ENSVE RecName: Full=Myb-like domain-containing protein {ECO:0000259|PROSITE:PS50090};	Transcription factor GT-2 and related proteins, contains trihelix DNA-binding/SANT domain	GO:0005634,nucleus; GO:0003677,DNA binding; GO:0003700,DNA-binding transcription factor activity; GO:0019900,kinase binding; GO:0042803,protein homodimerization activity; GO:0000976,transcription cis-regulatory region binding; GO:0048498,establishment of petal orientation; GO:0046621,negative regulation of organ growth; GO:0090428,perianth development; GO:0048441,petal development; GO:0009909,reg…	Myb/SANT-like DNA-binding domain	Trihelix	TF	Trihelix
6047	Cluster-29463.1	19.12	21.92	19.16	3.86	4.14	4.64	590	590	492	94	116	120	-2.36486	2.62909e-39	9.25732e-38	down	1629	K01051 pectinesterase [EC:3.1.1.11] | (RefSeq) pectinesterase-like (A)	ko00040: Pentose and glucuronate interconversions; ko01100: Metabolic pathways	PREDICTED: pectinesterase-like [Musa acuminata subsp. malaccensis]	PME1_FICPW RecName: Full=Pectinesterase/pectinesterase inhibitor; Includes: RecName: Full=Pectinesterase inhibitor; AltName: Full=Pectin methylesterase inhibitor; Includes: RecName: Full=Pectinesterase; Short=PE; EC=3.1.1.11; AltName: Full=Pectin methylesterase; Flags: Precursor;	A0A804IZ53_MUSAM RecName: Full=Pectinesterase {ECO:0000256|RuleBase:RU000589}; EC=3.1.1.11 {ECO:0000256|RuleBase:RU000589};	--	GO:0005576,extracellular region; GO:0045330,aspartyl esterase activity; GO:0004857,enzyme inhibitor activity; GO:0030599,pectinesterase activity; GO:0042545,cell wall modification; GO:0045490,pectin catabolic process; GO:0003674,molecular_function; GO:0003824,catalytic activity; GO:0016787,hydrolase activity; GO:0016788,hydrolase activity, acting on ester bonds; GO:0030234,enzyme regulator activi…	Pectinesterase	--	--	--
6060	Cluster-28866.2	6.48	5.39	10.32	1.77	0.84	2.16	61	47	87	13	7	18	-2.38762	1.52253e-05	3.53568e-05	down	871	K01051 pectinesterase [EC:3.1.1.11] | (RefSeq) pectinesterase 2-like (A)	ko00040: Pentose and glucuronate interconversions; ko01100: Metabolic pathways	hypothetical protein [Gossypium raimondii]	PME34_ARATH RecName: Full=Probable pectinesterase/pectinesterase inhibitor 34; Includes: RecName: Full=Pectinesterase inhibitor 34; AltName: Full=Pectin methylesterase inhibitor 34; Includes: RecName: Full=Pectinesterase 34; Short=PE 34; EC=3.1.1.11; AltName: Full=Pectin methylesterase 34; Short=AtPME34;	A0A7J8PWW6_GOSRA RecName: Full=Pectinesterase {ECO:0000256|RuleBase:RU000589}; EC=3.1.1.11 {ECO:0000256|RuleBase:RU000589};	--	GO:0016021,integral component of membrane; GO:0009505,plant-type cell wall; GO:0005886,plasma membrane; GO:0045330,aspartyl esterase activity; GO:0030599,pectinesterase activity; GO:0046910,pectinesterase inhibitor activity; GO:0042545,cell wall modification; GO:0045490,pectin catabolic process; GO:0010119,regulation of stomatal movement; GO:0003674,molecular_function; GO:0003824,catalytic activi…	--	--	--	--
6169	Cluster-28866.1	65.94	62.65	82.38	14.66	12.03	11.95	2756	2294	2878	486	462	418	-2.56782	7.34508e-87	9.50807e-85	down	2109	K01051 pectinesterase [EC:3.1.1.11] | (RefSeq) pectinesterase-like (A)	ko00040: Pentose and glucuronate interconversions; ko01100: Metabolic pathways	pectinesterase inhibitor [Lycoris aurea]	PME34_ARATH RecName: Full=Probable pectinesterase/pectinesterase inhibitor 34; Includes: RecName: Full=Pectinesterase inhibitor 34; AltName: Full=Pectin methylesterase inhibitor 34; Includes: RecName: Full=Pectinesterase 34; Short=PE 34; EC=3.1.1.11; AltName: Full=Pectin methylesterase 34; Short=AtPME34;	A0FHC0_LYCAU RecName: Full=Pectinesterase {ECO:0000256|RuleBase:RU000589}; EC=3.1.1.11 {ECO:0000256|RuleBase:RU000589};	--	GO:0016021,integral component of membrane; GO:0009505,plant-type cell wall; GO:0005886,plasma membrane; GO:0045330,aspartyl esterase activity; GO:0030599,pectinesterase activity; GO:0046910,pectinesterase inhibitor activity; GO:0042545,cell wall modification; GO:0045490,pectin catabolic process; GO:0010119,regulation of stomatal movement; GO:0003674,molecular_function; GO:0003824,catalytic activi…	Pectinesterase	--	--	--
6273	Cluster-18147.0	2.63	2.66	3.31	0.36	0.58	0.37	84	74	88	9	17	10	-2.80548	1.46354e-10	5.99896e-10	down	1673	K01051 pectinesterase [EC:3.1.1.11] | (RefSeq) probable pectinesterase/pectinesterase inhibitor 41 (A)	ko00040: Pentose and glucuronate interconversions; ko01100: Metabolic pathways	Pectinesterase [Cocos nucifera]	PME41_ARATH RecName: Full=Probable pectinesterase/pectinesterase inhibitor 41; Includes: RecName: Full=Pectinesterase inhibitor 41; AltName: Full=Pectin methylesterase inhibitor 41; Includes: RecName: Full=Pectinesterase 41; Short=PE 41; EC=3.1.1.11; AltName: Full=AtPMEpcrB; AltName: Full=Pectin methylesterase 41; Short=AtPME41; Flags: Precursor;	A0A8K0N0I8_COCNU SubName: Full=Pectinesterase {ECO:0000313|EMBL:KAG1338733.1};	--	GO:0005576,extracellular region; GO:0045330,aspartyl esterase activity; GO:0030599,pectinesterase activity; GO:0046910,pectinesterase inhibitor activity; GO:0042545,cell wall modification; GO:0050832,defense response to fungus; GO:0045490,pectin catabolic process; GO:0009741,response to brassinosteroid; GO:0009409,response to cold; GO:0009620,response to fungus; GO:0003674,molecular_function; GO:…	Pectinesterase	--	--	--
6403	Cluster-17403.0	12.97	12.26	16.2	2.23	1.4	1.73	527	436	550	72	52	59	-3.07656	1.31851e-44	5.74491e-43	down	2041	K01051 pectinesterase [EC:3.1.1.11] | (RefSeq) pectinesterase precursor (A)	ko00040: Pentose and glucuronate interconversions; ko01100: Metabolic pathways	probable pectinesterase/pectinesterase inhibitor 34 [Phoenix dactylifera]	PME34_ARATH RecName: Full=Probable pectinesterase/pectinesterase inhibitor 34; Includes: RecName: Full=Pectinesterase inhibitor 34; AltName: Full=Pectin methylesterase inhibitor 34; Includes: RecName: Full=Pectinesterase 34; Short=PE 34; EC=3.1.1.11; AltName: Full=Pectin methylesterase 34; Short=AtPME34;	A0A8B7CUK3_PHODC RecName: Full=Pectinesterase {ECO:0000256|RuleBase:RU000589}; EC=3.1.1.11 {ECO:0000256|RuleBase:RU000589};	--	GO:0016021,integral component of membrane; GO:0009505,plant-type cell wall; GO:0005886,plasma membrane; GO:0045330,aspartyl esterase activity; GO:0030599,pectinesterase activity; GO:0046910,pectinesterase inhibitor activity; GO:0042545,cell wall modification; GO:0045490,pectin catabolic process; GO:0010119,regulation of stomatal movement; GO:0003674,molecular_function; GO:0003824,catalytic activi…	Pectinesterase	--	--	--
6493	Cluster-18909.0	12.3	12.38	15.48	1.21	1.59	1.47	488	430	513	38	58	49	-3.33308	7.50944e-48	3.68932e-46	down	2001	K01051 pectinesterase [EC:3.1.1.11] | (RefSeq) uncharacterized protein LOC110634634 (A)	ko00040: Pentose and glucuronate interconversions; ko01100: Metabolic pathways	pectinesterase 3 isoform X2 [Elaeis guineensis]	PME3_PHAVU RecName: Full=Pectinesterase 3; Short=PE 3; EC=3.1.1.11; AltName: Full=Pectin methylesterase 3; Flags: Precursor;	A0A6I9QYD3_ELAGV RecName: Full=Pectinesterase {ECO:0000256|RuleBase:RU000589}; EC=3.1.1.11 {ECO:0000256|RuleBase:RU000589};	--	GO:0005576,extracellular region; GO:0045330,aspartyl esterase activity; GO:0004857,enzyme inhibitor activity; GO:0030599,pectinesterase activity; GO:0042545,cell wall modification; GO:0045490,pectin catabolic process; GO:0003674,molecular_function; GO:0003824,catalytic activity; GO:0016787,hydrolase activity; GO:0016788,hydrolase activity, acting on ester bonds; GO:0030234,enzyme regulator activi…	Pectinesterase	--	--	--
6643	Cluster-20432.0	10.16	10.07	14.45	1.47	1.09	0.11	105	88	120	12	10	1	-3.81237	1.10909e-10	4.61093e-10	down	761	K01051 pectinesterase [EC:3.1.1.11] | (RefSeq) pectinesterase-like (A)	ko00040: Pentose and glucuronate interconversions; ko01100: Metabolic pathways	PREDICTED: pectinesterase-like [Musa acuminata subsp. malaccensis]	PME18_ARATH RecName: Full=Pectinesterase/pectinesterase inhibitor 18; AltName: Full=AtPMEpcrA; Contains: RecName: Full=Pectinesterase inhibitor 18; AltName: Full=Pectin methylesterase inhibitor 18; Contains: RecName: Full=Bifunctional pectinesterase 18/rRNA N-glycosylase; Short=PE 18; EC=3.1.1.11; EC=3.2.2.22; AltName: Full=Pectin methylesterase 18; AltName: Full=Pectin methylesterase 4; Short=At…	A0A804IZ53_MUSAM RecName: Full=Pectinesterase {ECO:0000256|RuleBase:RU000589}; EC=3.1.1.11 {ECO:0000256|RuleBase:RU000589};	--	GO:0005576,extracellular region; GO:0016020,membrane; GO:0000325,plant-type vacuole; GO:0045330,aspartyl esterase activity; GO:0030599,pectinesterase activity; GO:0046910,pectinesterase inhibitor activity; GO:0030598,rRNA N-glycosylase activity; GO:0090729,toxin activity; GO:0042545,cell wall modification; GO:0050832,defense response to fungus; GO:0031640,killing of cells of another organism; GO:…	Plant invertase/pectin methylesterase inhibitor	--	--	--
6753	Cluster-30378.0	61.52	50.48	61.82	2.25	2.72	3.3	740	507	536	24	33	38	-4.24488	9.45417e-65	7.66083e-63	down	895	K01051 pectinesterase [EC:3.1.1.11] | (RefSeq) putative pectinesterase/pectinesterase inhibitor 28 (A)	ko00040: Pentose and glucuronate interconversions; ko01100: Metabolic pathways	21 kDa protein [Phoenix dactylifera]	PMI10_ARATH RecName: Full=Pectinesterase inhibitor 10 {ECO:0000305}; AltName: Full=Pectin methylesterase inhibitor 10 {ECO:0000303|PubMed:28082716}; Short=AtPMEI10 {ECO:0000303|PubMed:28082716}; Flags: Precursor;	A0A8B7C4P8_PHODC SubName: Full=21 kDa protein {ECO:0000313|RefSeq:XP_008791710.2};	--	GO:0048046,apoplast; GO:0004857,enzyme inhibitor activity; GO:0046910,pectinesterase inhibitor activity; GO:0043086,negative regulation of catalytic activity; GO:0071669,plant-type cell wall organization or biogenesis; GO:0003674,molecular_function; GO:0030234,enzyme regulator activity; GO:0098772,molecular function regulator activity; GO:0008150,biological_process; GO:0044092,negative regulation…	Plant invertase/pectin methylesterase inhibitor	--	--	--
6818	Cluster-27482.0	4.65	4.81	5.81	0.1	0.6	0	60	53	61	1	7	0	-4.4874	7.65604e-08	2.31171e-07	down	869	K01051 pectinesterase [EC:3.1.1.11] | (RefSeq) pectinesterase-like (A)	ko00040: Pentose and glucuronate interconversions; ko01100: Metabolic pathways	hypothetical protein [Colocasia esculenta]	PME1_FICPW RecName: Full=Pectinesterase/pectinesterase inhibitor; Includes: RecName: Full=Pectinesterase inhibitor; AltName: Full=Pectin methylesterase inhibitor; Includes: RecName: Full=Pectinesterase; Short=PE; EC=3.1.1.11; AltName: Full=Pectin methylesterase; Flags: Precursor;	A0A843TWJ7_COLES RecName: Full=Pectinesterase {ECO:0000256|RuleBase:RU000589}; EC=3.1.1.11 {ECO:0000256|RuleBase:RU000589};	--	GO:0005576,extracellular region; GO:0045330,aspartyl esterase activity; GO:0004857,enzyme inhibitor activity; GO:0030599,pectinesterase activity; GO:0042545,cell wall modification; GO:0045490,pectin catabolic process; GO:0003674,molecular_function; GO:0003824,catalytic activity; GO:0016787,hydrolase activity; GO:0016788,hydrolase activity, acting on ester bonds; GO:0030234,enzyme regulator activi…	Pectinesterase	--	--	--
7175	Cluster-26393.0	12.32	11.37	20.61	0.54	0	0	32	22	37	1	0	0	-6.43417	2.41728e-06	6.0998e-06	down	491	K01051 pectinesterase [EC:3.1.1.11] | (RefSeq) pectinesterase (A)	ko00040: Pentose and glucuronate interconversions; ko01100: Metabolic pathways	Pectinesterase protein [Dioscorea alata]	PME22_SOLLC RecName: Full=Pectinesterase 2.2; Short=PE 2.2; EC=3.1.1.11; AltName: Full=Pectin methylesterase 2.2; Flags: Precursor;	A0A2P5B1I8_TREOI RecName: Full=Pectinesterase {ECO:0000256|RuleBase:RU000589}; EC=3.1.1.11 {ECO:0000256|RuleBase:RU000589};	--	GO:0005576,extracellular region; GO:0045330,aspartyl esterase activity; GO:0030599,pectinesterase activity; GO:0046910,pectinesterase inhibitor activity; GO:0042545,cell wall modification; GO:0009835,fruit ripening; GO:0045490,pectin catabolic process; GO:0003674,molecular_function; GO:0003824,catalytic activity; GO:0016787,hydrolase activity; GO:0016788,hydrolase activity, acting on ester bonds;…	--	--	--	--
7268	Cluster-36162.2	2.69	3.64	3.28	0	0.08	0	193	230	198	0	5	0	-6.99317	3.203e-22	4.15312e-21	down	3368	K01051 pectinesterase [EC:3.1.1.11] | (RefSeq) probable pectinesterase 53 (A)	ko00040: Pentose and glucuronate interconversions; ko01100: Metabolic pathways	putative pectinesterase 53 [Cocos nucifera]	PME53_ARATH RecName: Full=Probable pectinesterase 53; Short=PE 53; EC=3.1.1.11; AltName: Full=Pectin methylesterase 53; Short=AtPME53; Flags: Precursor;	A0A8K0MU73_COCNU SubName: Full=Putative pectinesterase 53 {ECO:0000313|EMBL:KAG1326140.1};	--	GO:0005737,cytoplasm; GO:0005576,extracellular region; GO:0045330,aspartyl esterase activity; GO:0052689,carboxylic ester hydrolase activity; GO:0030599,pectinesterase activity; GO:0042545,cell wall modification; GO:0045490,pectin catabolic process; GO:0003674,molecular_function; GO:0003824,catalytic activity; GO:0016787,hydrolase activity; GO:0016788,hydrolase activity, acting on ester bonds; GO…	--	--	--	--
7686	Cluster-36162.0	13.5	17.88	12.49	0	0	0	58	61	41	0	0	0	-8.20208	2.35797e-10	9.45158e-10	down	503	K01051 pectinesterase [EC:3.1.1.11] | (RefSeq) probable pectinesterase 53 (A)	ko00040: Pentose and glucuronate interconversions; ko01100: Metabolic pathways	putative pectinesterase 53 [Cocos nucifera]	PME53_ARATH RecName: Full=Probable pectinesterase 53; Short=PE 53; EC=3.1.1.11; AltName: Full=Pectin methylesterase 53; Short=AtPME53; Flags: Precursor;	A0A8K0MU73_COCNU SubName: Full=Putative pectinesterase 53 {ECO:0000313|EMBL:KAG1326140.1};	--	GO:0005737,cytoplasm; GO:0005576,extracellular region; GO:0045330,aspartyl esterase activity; GO:0052689,carboxylic ester hydrolase activity; GO:0030599,pectinesterase activity; GO:0042545,cell wall modification; GO:0045490,pectin catabolic process; GO:0003674,molecular_function; GO:0003824,catalytic activity; GO:0016787,hydrolase activity; GO:0016788,hydrolase activity, acting on ester bonds; GO…	--	--	--	--
7763	Cluster-35445.1	3.19	2.93	3.16	0	0	0	69	55	56	0	0	0	-8.37161	4.75271e-11	2.05499e-10	down	1239	K01051 pectinesterase [EC:3.1.1.11] | (RefSeq) pectinesterase 1-like (A)	ko00040: Pentose and glucuronate interconversions; ko01100: Metabolic pathways	protein OSB1, mitochondrial-like [Cocos nucifera]	OSB1_ARATH RecName: Full=Protein OSB1, mitochondrial; AltName: Full=Organellar single-stranded DNA-binding protein 1; Flags: Precursor;	A0A8K0NC79_COCNU SubName: Full=Protein OSB1, mitochondrial-like {ECO:0000313|EMBL:KAG1368576.1};	--	GO:0048046,apoplast; GO:0042645,mitochondrial nucleoid; GO:0005739,mitochondrion; GO:0009295,nucleoid; GO:0003697,single-stranded DNA binding; GO:0006264,mitochondrial DNA replication; GO:0000002,mitochondrial genome maintenance; GO:0045910,negative regulation of DNA recombination; GO:0051096,positive regulation of helicase activity; GO:0003674,molecular_function; GO:0003676,nucleic acid binding;…	Single-strand binding protein family	--	--	--
7875	Cluster-35445.3	2.18	2.53	3.6	0	0	0	65	66	89	0	0	0	-8.67718	9.49896e-12	4.46361e-11	down	1594	K01051 pectinesterase [EC:3.1.1.11] | (RefSeq) pectinesterase 1-like (A)	ko00040: Pentose and glucuronate interconversions; ko01100: Metabolic pathways	Protein OSB1, mitochondrial [Ananas comosus]	OSB1_ARATH RecName: Full=Protein OSB1, mitochondrial; AltName: Full=Organellar single-stranded DNA-binding protein 1; Flags: Precursor;	A0A199VXQ1_ANACO SubName: Full=Protein OSB1, mitochondrial {ECO:0000313|EMBL:OAY81480.1};	--	GO:0048046,apoplast; GO:0042645,mitochondrial nucleoid; GO:0005739,mitochondrion; GO:0009295,nucleoid; GO:0003697,single-stranded DNA binding; GO:0006264,mitochondrial DNA replication; GO:0000002,mitochondrial genome maintenance; GO:0045910,negative regulation of DNA recombination; GO:0051096,positive regulation of helicase activity; GO:0003674,molecular_function; GO:0003676,nucleic acid binding;…	Single-strand binding protein family	--	--	--
2441	Cluster-34441.1	6.52	5.71	7.71	32.36	27.97	19.7	65	47	63	554	557	361	3.04006	4.08673e-34	1.13935e-32	up	1357	K00847 fructokinase [EC:2.7.1.4] | (RefSeq) fructokinase-1 (A)	ko00051: Fructose and mannose metabolism; ko00500: Starch and sucrose metabolism; ko00520: Amino sugar and nucleotide sugar metabolism; ko01100: Metabolic pathways; ko01110: Biosynthesis of secondary metabolites; ko01250: Biosynthesis of nucleotide sugars	Fructokinase-1 [Cocos nucifera]	SCRK1_ARATH RecName: Full=Probable fructokinase-1; EC=2.7.1.4;	A0A8K0HY29_COCNU SubName: Full=Fructokinase-1 {ECO:0000313|EMBL:KAG1328293.1};	Ribokinase	GO:0005829,cytosol; GO:0005777,peroxisome; GO:0005886,plasma membrane; GO:0005524,ATP binding; GO:0008865,fructokinase activity; GO:0006000,fructose metabolic process; GO:0019252,starch biosynthetic process; GO:0000166,nucleotide binding; GO:0003674,molecular_function; GO:0005488,binding; GO:0017076,purine nucleotide binding; GO:0030554,adenyl nucleotide binding; GO:0032553,ribonucleotide binding…	pfkB family carbohydrate kinase	--	--	--
5232	Cluster-14084.0	2.22	2.04	2.02	0.56	0.6	1.3	65	52	49	13	16	32	-1.4522	0.00405049	0.0070673	down	1559	K00847 fructokinase [EC:2.7.1.4] | (RefSeq) probable fructokinase-6, chloroplastic isoform X1 (A)	ko00051: Fructose and mannose metabolism; ko00500: Starch and sucrose metabolism; ko00520: Amino sugar and nucleotide sugar metabolism; ko01100: Metabolic pathways; ko01110: Biosynthesis of secondary metabolites; ko01250: Biosynthesis of nucleotide sugars	hypothetical protein C4D60_Mb05t11890 [Musa balbisiana]	SCRK6_ARATH RecName: Full=Probable fructokinase-6, chloroplastic; EC=2.7.1.4; Flags: Precursor;	A0A4S8JVG4_MUSBA RecName: Full=PfkB domain-containing protein {ECO:0000259|Pfam:PF00294};	Ribokinase	GO:0009507,chloroplast; GO:0009570,chloroplast stroma; GO:0005829,cytosol; GO:0005524,ATP binding; GO:0008865,fructokinase activity; GO:0016051,carbohydrate biosynthetic process; GO:0006633,fatty acid biosynthetic process; GO:0006000,fructose metabolic process; GO:0019252,starch biosynthetic process; GO:0000166,nucleotide binding; GO:0003674,molecular_function; GO:0005488,binding; GO:0017076,puri…	pfkB family carbohydrate kinase	--	--	--
8265	Cluster-34441.0	8.36	10.46	8.33	0	0	0	178	193	147	0	0	0	-9.90074	4.14002e-16	3.05045e-15	down	1227	K00847 fructokinase [EC:2.7.1.4] | (RefSeq) fructokinase-1 (A)	ko00051: Fructose and mannose metabolism; ko00500: Starch and sucrose metabolism; ko00520: Amino sugar and nucleotide sugar metabolism; ko01100: Metabolic pathways; ko01110: Biosynthesis of secondary metabolites; ko01250: Biosynthesis of nucleotide sugars	fructokinase-1 [Elaeis guineensis]	SCRK1_ORYSJ RecName: Full=Fructokinase-1 {ECO:0000305}; EC=2.7.1.4 {ECO:0000269|PubMed:12475618}; AltName: Full=Fructokinase I {ECO:0000303|PubMed:12475618}; AltName: Full=OsFKI {ECO:0000303|PubMed:12475618};	A0A6I9QIP1_ELAGV SubName: Full=fructokinase-1 {ECO:0000313|RefSeq:XP_010909223.1};	Ribokinase	GO:0005829,cytosol; GO:0005524,ATP binding; GO:0008865,fructokinase activity; GO:0006000,fructose metabolic process; GO:0019252,starch biosynthetic process; GO:0000166,nucleotide binding; GO:0003674,molecular_function; GO:0005488,binding; GO:0017076,purine nucleotide binding; GO:0030554,adenyl nucleotide binding; GO:0032553,ribonucleotide binding; GO:0032555,purine ribonucleotide binding; GO:0032…	pfkB family carbohydrate kinase	--	--	--
4657	Cluster-29663.1	1.79	3.18	1.94	1.18	1.34	2.16	110	172	100	56	74	52	-1.10596	0.00149183	0.0027665	down	2932	K00966 mannose-1-phosphate guanylyltransferase [EC:2.7.7.13] | (RefSeq) mannose-1-phosphate guanyltransferase alpha (A)	ko00051: Fructose and mannose metabolism; ko00520: Amino sugar and nucleotide sugar metabolism; ko01100: Metabolic pathways; ko01110: Biosynthesis of secondary metabolites; ko01240: Biosynthesis of cofactors; ko01250: Biosynthesis of nucleotide sugars	mannose-1-phosphate guanyltransferase alpha [Cocos nucifera]	GMPP2_ORYSJ RecName: Full=Probable mannose-1-phosphate guanylyltransferase 2; EC=2.7.7.13;	A0A8K0I7P0_COCNU SubName: Full=Mannose-1-phosphate guanyltransferase alpha {ECO:0000313|EMBL:KAG1342032.1};	GDP-mannose pyrophosphorylase	GO:0005737,cytoplasm; GO:0005525,GTP binding; GO:0004475,mannose-1-phosphate guanylyltransferase (GTP) activity; GO:0016779,nucleotidyltransferase activity; GO:0000032,cell wall mannoprotein biosynthetic process; GO:0009298,GDP-mannose biosynthetic process; GO:0006486,protein glycosylation; GO:0000166,nucleotide binding; GO:0003674,molecular_function; GO:0005488,binding; GO:0017076,purine nucleot…	Bacterial transferase hexapeptide (six repeats)	--	--	--
2331	Cluster-29131.0	0.12	0.31	0.05	1.37	2.06	1.72	6	14	2	54	94	71	3.28685	5.39316e-07	1.46547e-06	up	2533	K01711 GDPmannose 4,6-dehydratase [EC:4.2.1.47] | (RefSeq) GDP-mannose 4,6 dehydratase 2-like (A)	ko00051: Fructose and mannose metabolism; ko00520: Amino sugar and nucleotide sugar metabolism; ko01100: Metabolic pathways; ko01250: Biosynthesis of nucleotide sugars	hypothetical protein C3L33_22040, partial [Rhododendron williamsianum]	GMD2_ARATH RecName: Full=GDP-mannose 4,6 dehydratase 2; EC=4.2.1.47; AltName: Full=GDP-D-mannose dehydratase 2; Short=GMD 2;	A0A6A4KT95_9ERIC RecName: Full=GDP-mannose 4,6-dehydratase {ECO:0000256|ARBA:ARBA00011989}; EC=4.2.1.47 {ECO:0000256|ARBA:ARBA00011989}; Flags: Fragment;	GDP-mannose 4,6 dehydratase	GO:0005829,cytosol; GO:0008446,GDP-mannose 4,6-dehydratase activity; GO:0005525,GTP binding; GO:0042351,'de novo' GDP-L-fucose biosynthetic process; GO:0019673,GDP-mannose metabolic process; GO:0009826,unidimensional cell growth; GO:0003674,molecular_function; GO:0003824,catalytic activity; GO:0016829,lyase activity; GO:0016835,carbon-oxygen lyase activity; GO:0016836,hydro-lyase activity; GO:000…	--	--	--	--
862	Cluster-25460.2	0	0	0	1.05	0.63	0.73	0	0	0	71	49	52	8.25514	1.59963e-10	6.52237e-10	up	3980	K19355 mannan endo-1,4-beta-mannosidase [EC:3.2.1.78] | (RefSeq) mannan endo-1,4-beta-mannosidase 2-like (A)	ko00051: Fructose and mannose metabolism; ko01100: Metabolic pathways	Cellulase (glycosyl hydrolase family 5) [Musa troglodytarum]	MAN2_ARATH RecName: Full=Mannan endo-1,4-beta-mannosidase 2; EC=3.2.1.78; AltName: Full=Beta-mannanase 2; AltName: Full=Endo-beta-1,4-mannanase 2; Short=AtMAN2; Flags: Precursor;	A0A1D1XMG2_9ARAE RecName: Full=Mannan endo-1,4-beta-mannosidase {ECO:0000256|ARBA:ARBA00012706}; EC=3.2.1.78 {ECO:0000256|ARBA:ARBA00012706};	--	GO:0005576,extracellular region; GO:0016985,mannan endo-1,4-beta-mannosidase activity; GO:0010412,mannan metabolic process; GO:0003674,molecular_function; GO:0003824,catalytic activity; GO:0004553,hydrolase activity, hydrolyzing O-glycosyl compounds; GO:0004567,beta-mannosidase activity; GO:0015923,mannosidase activity; GO:0016787,hydrolase activity; GO:0016798,hydrolase activity, acting on glyco…	--	--	--	--
2372	Cluster-25999.0	17.35	16.18	18.93	133.87	200.75	181.88	587	478	534	3593	6217	5167	3.20258	3.70392e-62	2.73171e-60	up	1754	K19355 mannan endo-1,4-beta-mannosidase [EC:3.2.1.78] | (RefSeq) mannan endo-1,4-beta-mannosidase 1 (A)	ko00051: Fructose and mannose metabolism; ko01100: Metabolic pathways	Mannan endo-1,4-beta-mannosidase protein [Dioscorea alata]	MAN1_ORYSJ RecName: Full=Mannan endo-1,4-beta-mannosidase 1; EC=3.2.1.78; AltName: Full=Beta-mannanase 1; AltName: Full=Endo-beta-1,4-mannanase 1; AltName: Full=OsMAN1; Flags: Precursor;	A0A8K0N389_COCNU SubName: Full=Mannan endo-1,4-beta-mannosidase 1 {ECO:0000313|EMBL:KAG1346852.1};	--	GO:0005576,extracellular region; GO:0016985,mannan endo-1,4-beta-mannosidase activity; GO:0005975,carbohydrate metabolic process; GO:0003674,molecular_function; GO:0003824,catalytic activity; GO:0004553,hydrolase activity, hydrolyzing O-glycosyl compounds; GO:0004567,beta-mannosidase activity; GO:0015923,mannosidase activity; GO:0016787,hydrolase activity; GO:0016798,hydrolase activity, acting on…	Cellulase (glycosyl hydrolase family 5)	--	--	--
2941	Cluster-25460.3	0.28	0.76	0	1.32	1.25	1.43	11	35	0	68	90	57	2.19069	0.0282673	0.0429649	up	5167	K19355 mannan endo-1,4-beta-mannosidase [EC:3.2.1.78] | (RefSeq) mannan endo-1,4-beta-mannosidase 2-like (A)	ko00051: Fructose and mannose metabolism; ko01100: Metabolic pathways	Cellulase (glycosyl hydrolase family 5) [Musa troglodytarum]	MAN2_ARATH RecName: Full=Mannan endo-1,4-beta-mannosidase 2; EC=3.2.1.78; AltName: Full=Beta-mannanase 2; AltName: Full=Endo-beta-1,4-mannanase 2; Short=AtMAN2; Flags: Precursor;	A0A1D1XMG2_9ARAE RecName: Full=Mannan endo-1,4-beta-mannosidase {ECO:0000256|ARBA:ARBA00012706}; EC=3.2.1.78 {ECO:0000256|ARBA:ARBA00012706};	--	GO:0005576,extracellular region; GO:0016985,mannan endo-1,4-beta-mannosidase activity; GO:0010412,mannan metabolic process; GO:0003674,molecular_function; GO:0003824,catalytic activity; GO:0004553,hydrolase activity, hydrolyzing O-glycosyl compounds; GO:0004567,beta-mannosidase activity; GO:0015923,mannosidase activity; GO:0016787,hydrolase activity; GO:0016798,hydrolase activity, acting on glyco…	Cellulase (glycosyl hydrolase family 5)	--	--	--
3655	Cluster-25999.7	0.74	0.76	1.62	2.14	1.11	1.27	15	13	48	100	60	62	1.48478	0.0169155	0.0267631	up	2824	K19355 mannan endo-1,4-beta-mannosidase [EC:3.2.1.78] | (RefSeq) mannan endo-1,4-beta-mannosidase 1 (A)	ko00051: Fructose and mannose metabolism; ko01100: Metabolic pathways	mannan endo-1,4-beta-mannosidase 1 [Cocos nucifera]	MAN1_ORYSJ RecName: Full=Mannan endo-1,4-beta-mannosidase 1; EC=3.2.1.78; AltName: Full=Beta-mannanase 1; AltName: Full=Endo-beta-1,4-mannanase 1; AltName: Full=OsMAN1; Flags: Precursor;	A0A8K0N389_COCNU SubName: Full=Mannan endo-1,4-beta-mannosidase 1 {ECO:0000313|EMBL:KAG1346852.1};	--	GO:0005576,extracellular region; GO:0016985,mannan endo-1,4-beta-mannosidase activity; GO:0005975,carbohydrate metabolic process; GO:0003674,molecular_function; GO:0003824,catalytic activity; GO:0004553,hydrolase activity, hydrolyzing O-glycosyl compounds; GO:0004567,beta-mannosidase activity; GO:0015923,mannosidase activity; GO:0016787,hydrolase activity; GO:0016798,hydrolase activity, acting on…	Cellulase (glycosyl hydrolase family 5)	--	--	--
3759	Cluster-30490.0	7.11	9.31	10.23	29	24.03	22.9	125	141	148	403	382	341	1.40849	8.69277e-14	5.04818e-13	up	1066	K19355 mannan endo-1,4-beta-mannosidase [EC:3.2.1.78] | (RefSeq) mannan endo-1,4-beta-mannosidase 5-like (A)	ko00051: Fructose and mannose metabolism; ko01100: Metabolic pathways	LOW QUALITY PROTEIN: VQ motif-containing protein 4-like [Elaeis guineensis]	VQ4_ARATH RecName: Full=VQ motif-containing protein 4 {ECO:0000303|PubMed:22535423}; Short=AtVQ4 {ECO:0000303|PubMed:22535423}; AltName: Full=MPK3/6-targeted VQ-motif-containing protein 1 {ECO:0000303|PubMed:24750137};	A0A6J0PDS2_ELAGV SubName: Full=LOW QUALITY PROTEIN: VQ motif-containing protein 4-like {ECO:0000313|RefSeq:XP_019702418.2};	--	GO:0005634,nucleus; GO:0006952,defense response; GO:0051245,negative regulation of cellular defense response; GO:0043433,negative regulation of DNA-binding transcription factor activity; GO:0006950,response to stress; GO:0008150,biological_process; GO:0050896,response to stimulus; GO:0006968,cellular defense response; GO:0010185,regulation of cellular defense response; GO:0031347,regulation of de…	VQ motif	--	--	--
4256	Cluster-18588.2	6.46	9.43	9.45	15.99	24.98	17.07	204	261	249	402	725	455	1.10608	3.47158e-05	7.76587e-05	up	1665	K19355 mannan endo-1,4-beta-mannosidase [EC:3.2.1.78] | (RefSeq) mannan endo-1,4-beta-mannosidase 8-like isoform X1 (A)	ko00051: Fructose and mannose metabolism; ko01100: Metabolic pathways	mannan endo-1,4-beta-mannosidase 8-like isoform X1 [Phoenix dactylifera]	MAN6_ARATH RecName: Full=Mannan endo-1,4-beta-mannosidase 6; EC=3.2.1.78; AltName: Full=Beta-mannanase 6; AltName: Full=Endo-beta-1,4-mannanase 6; Short=AtMAN6; Flags: Precursor;	A0A8B7MT44_PHODC RecName: Full=Mannan endo-1,4-beta-mannosidase {ECO:0000256|ARBA:ARBA00012706}; EC=3.2.1.78 {ECO:0000256|ARBA:ARBA00012706};	--	GO:0005576,extracellular region; GO:0016985,mannan endo-1,4-beta-mannosidase activity; GO:0071704,organic substance metabolic process; GO:0009845,seed germination; GO:0003674,molecular_function; GO:0003824,catalytic activity; GO:0004553,hydrolase activity, hydrolyzing O-glycosyl compounds; GO:0004567,beta-mannosidase activity; GO:0015923,mannosidase activity; GO:0016787,hydrolase activity; GO:001…	Cellulase (glycosyl hydrolase family 5)	--	--	--
5804	Cluster-13226.0	1.26	0.38	1.33	0.15	0.49	0.15	31	8	27	3	11	3	-1.98371	0.0299731	0.0453544	down	1361	K19355 mannan endo-1,4-beta-mannosidase [EC:3.2.1.78] | (RefSeq) putative mannan endo-1,4-beta-mannosidase 9 (A)	ko00051: Fructose and mannose metabolism; ko01100: Metabolic pathways	PREDICTED: putative mannan endo-1,4-beta-mannosidase 9 [Musa acuminata subsp. malaccensis]	MAN9_ORYSJ RecName: Full=Putative mannan endo-1,4-beta-mannosidase 9; EC=3.2.1.78; AltName: Full=Beta-mannanase 9; AltName: Full=Endo-beta-1,4-mannanase 9; AltName: Full=OsMANP; AltName: Full=OsMan9; Flags: Precursor;	A0A804JMT5_MUSAM RecName: Full=Mannan endo-1,4-beta-mannosidase {ECO:0000256|ARBA:ARBA00012706}; EC=3.2.1.78 {ECO:0000256|ARBA:ARBA00012706};	--	GO:0005576,extracellular region; GO:0016985,mannan endo-1,4-beta-mannosidase activity; GO:0071704,organic substance metabolic process; GO:0003674,molecular_function; GO:0003824,catalytic activity; GO:0004553,hydrolase activity, hydrolyzing O-glycosyl compounds; GO:0004567,beta-mannosidase activity; GO:0015923,mannosidase activity; GO:0016787,hydrolase activity; GO:0016798,hydrolase activity, acti…	Cellulase (glycosyl hydrolase family 5)	--	--	--
6471	Cluster-31013.0	1.3	1.01	1.48	0.16	0	0.27	40	27	38	4	0	7	-3.26226	0.000176255	0.00036594	down	1623	K19355 mannan endo-1,4-beta-mannosidase [EC:3.2.1.78] | (RefSeq) mannan endo-1,4-beta-mannosidase 1-like (A)	ko00051: Fructose and mannose metabolism; ko01100: Metabolic pathways	Glycoside hydrolase [Macleaya cordata]	MAN2_SOLLC RecName: Full=Mannan endo-1,4-beta-mannosidase 2; EC=3.2.1.78; AltName: Full=Beta-mannanase 2; AltName: Full=Endo-beta-1,4-mannanase 2; AltName: Full=LeMAN2; Flags: Precursor;	A0A200QM87_9MAGN RecName: Full=Mannan endo-1,4-beta-mannosidase {ECO:0000256|ARBA:ARBA00012706}; EC=3.2.1.78 {ECO:0000256|ARBA:ARBA00012706};	--	GO:0005576,extracellular region; GO:0016985,mannan endo-1,4-beta-mannosidase activity; GO:0071704,organic substance metabolic process; GO:0003674,molecular_function; GO:0003824,catalytic activity; GO:0004553,hydrolase activity, hydrolyzing O-glycosyl compounds; GO:0004567,beta-mannosidase activity; GO:0015923,mannosidase activity; GO:0016787,hydrolase activity; GO:0016798,hydrolase activity, acti…	Cellulase (glycosyl hydrolase family 5)	--	--	--
6479	Cluster-12020.0	6.99	8.67	6.02	0.97	0.91	0.53	219	237	157	24	26	14	-3.28834	3.67843e-22	4.74199e-21	down	1648	K19355 mannan endo-1,4-beta-mannosidase [EC:3.2.1.78] | (RefSeq) mannan endo-1,4-beta-mannosidase 2 (A)	ko00051: Fructose and mannose metabolism; ko01100: Metabolic pathways	mannan endo-1,4-beta-mannosidase 2 [Phoenix dactylifera]	MAN2_ARATH RecName: Full=Mannan endo-1,4-beta-mannosidase 2; EC=3.2.1.78; AltName: Full=Beta-mannanase 2; AltName: Full=Endo-beta-1,4-mannanase 2; Short=AtMAN2; Flags: Precursor;	A0A8B7C4N0_PHODC RecName: Full=Mannan endo-1,4-beta-mannosidase {ECO:0000256|ARBA:ARBA00012706}; EC=3.2.1.78 {ECO:0000256|ARBA:ARBA00012706};	--	GO:0005576,extracellular region; GO:0016985,mannan endo-1,4-beta-mannosidase activity; GO:0010412,mannan metabolic process; GO:0003674,molecular_function; GO:0003824,catalytic activity; GO:0004553,hydrolase activity, hydrolyzing O-glycosyl compounds; GO:0004567,beta-mannosidase activity; GO:0015923,mannosidase activity; GO:0016787,hydrolase activity; GO:0016798,hydrolase activity, acting on glyco…	Cellulase (glycosyl hydrolase family 5)	--	--	--
6847	Cluster-18588.1	2.5	2.24	1.9	0.23	0	0.11	130	103	83	9	0	4	-4.61769	2.42147e-12	1.21256e-11	down	2536	K19355 mannan endo-1,4-beta-mannosidase [EC:3.2.1.78] | (RefSeq) mannan endo-1,4-beta-mannosidase 8-like isoform X1 (A)	ko00051: Fructose and mannose metabolism; ko01100: Metabolic pathways	mannan endo-1,4-beta-mannosidase 8-like isoform X1 [Phoenix dactylifera]	MAN6_ARATH RecName: Full=Mannan endo-1,4-beta-mannosidase 6; EC=3.2.1.78; AltName: Full=Beta-mannanase 6; AltName: Full=Endo-beta-1,4-mannanase 6; Short=AtMAN6; Flags: Precursor;	A0A8B7MT44_PHODC RecName: Full=Mannan endo-1,4-beta-mannosidase {ECO:0000256|ARBA:ARBA00012706}; EC=3.2.1.78 {ECO:0000256|ARBA:ARBA00012706};	--	GO:0005576,extracellular region; GO:0016985,mannan endo-1,4-beta-mannosidase activity; GO:0071704,organic substance metabolic process; GO:0009845,seed germination; GO:0003674,molecular_function; GO:0003824,catalytic activity; GO:0004553,hydrolase activity, hydrolyzing O-glycosyl compounds; GO:0004567,beta-mannosidase activity; GO:0015923,mannosidase activity; GO:0016787,hydrolase activity; GO:001…	Cellulase (glycosyl hydrolase family 5)	--	--	--
7062	Cluster-25460.0	0.54	0.79	0.63	0.04	0	0.01	46	60	45	3	0	0	-5.68991	2.24881e-08	7.23034e-08	down	3979	K19355 mannan endo-1,4-beta-mannosidase [EC:3.2.1.78] | (RefSeq) mannan endo-1,4-beta-mannosidase 2-like (A)	ko00051: Fructose and mannose metabolism; ko01100: Metabolic pathways	Cellulase (glycosyl hydrolase family 5) [Musa troglodytarum]	MAN2_ARATH RecName: Full=Mannan endo-1,4-beta-mannosidase 2; EC=3.2.1.78; AltName: Full=Beta-mannanase 2; AltName: Full=Endo-beta-1,4-mannanase 2; Short=AtMAN2; Flags: Precursor;	A0A1D1XMG2_9ARAE RecName: Full=Mannan endo-1,4-beta-mannosidase {ECO:0000256|ARBA:ARBA00012706}; EC=3.2.1.78 {ECO:0000256|ARBA:ARBA00012706};	--	GO:0005576,extracellular region; GO:0016985,mannan endo-1,4-beta-mannosidase activity; GO:0010412,mannan metabolic process; GO:0003674,molecular_function; GO:0003824,catalytic activity; GO:0004553,hydrolase activity, hydrolyzing O-glycosyl compounds; GO:0004567,beta-mannosidase activity; GO:0015923,mannosidase activity; GO:0016787,hydrolase activity; GO:0016798,hydrolase activity, acting on glyco…	--	--	--	--
7082	Cluster-25999.5	63.15	68.34	58.71	0.99	1.52	1.21	2131	2014	1651	26	46	34	-5.7968	5.23746e-192	3.14217e-189	down	1750	K19355 mannan endo-1,4-beta-mannosidase [EC:3.2.1.78] | (RefSeq) mannan endo-1,4-beta-mannosidase 1 (A)	ko00051: Fructose and mannose metabolism; ko01100: Metabolic pathways	mannan endo-1,4-beta-mannosidase 1 [Cocos nucifera]	MAN1_ORYSJ RecName: Full=Mannan endo-1,4-beta-mannosidase 1; EC=3.2.1.78; AltName: Full=Beta-mannanase 1; AltName: Full=Endo-beta-1,4-mannanase 1; AltName: Full=OsMAN1; Flags: Precursor;	A0A8K0N389_COCNU SubName: Full=Mannan endo-1,4-beta-mannosidase 1 {ECO:0000313|EMBL:KAG1346852.1};	--	GO:0005576,extracellular region; GO:0016985,mannan endo-1,4-beta-mannosidase activity; GO:0005975,carbohydrate metabolic process; GO:0003674,molecular_function; GO:0003824,catalytic activity; GO:0004553,hydrolase activity, hydrolyzing O-glycosyl compounds; GO:0004567,beta-mannosidase activity; GO:0015923,mannosidase activity; GO:0016787,hydrolase activity; GO:0016798,hydrolase activity, acting on…	Cellulase (glycosyl hydrolase family 5)	--	--	--
7253	Cluster-25999.4	0.34	0.47	0.42	0	0	0	20	24	21	0	0	0	-6.91283	1.44777e-06	3.74355e-06	down	2894	K19355 mannan endo-1,4-beta-mannosidase [EC:3.2.1.78] | (RefSeq) mannan endo-1,4-beta-mannosidase 1 (A)	ko00051: Fructose and mannose metabolism; ko01100: Metabolic pathways	Mannan endo-1,4-beta-mannosidase protein [Dioscorea alata]	MAN1_ORYSJ RecName: Full=Mannan endo-1,4-beta-mannosidase 1; EC=3.2.1.78; AltName: Full=Beta-mannanase 1; AltName: Full=Endo-beta-1,4-mannanase 1; AltName: Full=OsMAN1; Flags: Precursor;	A0A8K0N389_COCNU SubName: Full=Mannan endo-1,4-beta-mannosidase 1 {ECO:0000313|EMBL:KAG1346852.1};	--	GO:0005576,extracellular region; GO:0016985,mannan endo-1,4-beta-mannosidase activity; GO:0005975,carbohydrate metabolic process; GO:0003674,molecular_function; GO:0003824,catalytic activity; GO:0004553,hydrolase activity, hydrolyzing O-glycosyl compounds; GO:0004567,beta-mannosidase activity; GO:0015923,mannosidase activity; GO:0016787,hydrolase activity; GO:0016798,hydrolase activity, acting on…	Cellulase (glycosyl hydrolase family 5)	--	--	--
1059	Cluster-1877.0	0	0	0	1.23	1.46	1.3	0	0	0	35	48	39	7.75941	4.71425e-09	1.64141e-08	up	1840	K01193 beta-fructofuranosidase [EC:3.2.1.26] | (RefSeq) beta-fructofuranosidase, insoluble isoenzyme 3-like (A)	ko00052: Galactose metabolism; ko00500: Starch and sucrose metabolism; ko01100: Metabolic pathways; ko01110: Biosynthesis of secondary metabolites	UPF0481 protein At3g47200-like [Panicum virgatum]	Y3264_ARATH RecName: Full=Putative UPF0481 protein At3g02645;	A0A6V7PV48_ANACO SubName: Full=Uncharacterized protein {ECO:0000313|EMBL:CAD1834732.1};	--	GO:0016021,integral component of membrane; GO:0005575,cellular_component; GO:0016020,membrane; GO:0031224,intrinsic component of membrane; GO:0110165,cellular anatomical entity	Plant protein of unknown function	--	--	--
1935	Cluster-32319.1	0.05	0	0.11	1.5	1.09	1	1	0	2	26	22	18	4.4249	7.09306e-05	0.000153818	up	1273	K01187 alpha-glucosidase [EC:3.2.1.20] | (RefSeq) alpha-glucosidase-like (A)	ko00052: Galactose metabolism; ko00500: Starch and sucrose metabolism; ko01100: Metabolic pathways; ko01110: Biosynthesis of secondary metabolites	hypothetical protein HPP92_001694 [Vanilla planifolia]	AGLU_SPIOL RecName: Full=Alpha-glucosidase; EC=3.2.1.20; AltName: Full=Maltase; Flags: Precursor;	A0A835VH66_VANPL SubName: Full=Uncharacterized protein {ECO:0000313|EMBL:KAG0497003.1};	Maltase glucoamylase and related hydrolases, glycosyl hydrolase family 31	GO:0030246,carbohydrate binding; GO:0032450,maltose alpha-glucosidase activity; GO:0003674,molecular_function; GO:0005488,binding; GO:0003824,catalytic activity; GO:0004553,hydrolase activity, hydrolyzing O-glycosyl compounds; GO:0004558,alpha-1,4-glucosidase activity; GO:0015926,glucosidase activity; GO:0016787,hydrolase activity; GO:0016798,hydrolase activity, acting on glycosyl bonds; GO:00905…	Glycosyl hydrolases family 31	--	--	--
2073	Cluster-32011.3	0	0.47	0.24	3.99	3.44	3.48	0	12	5	94	94	87	3.95576	1.21639e-07	3.58099e-07	up	1587	K01193 beta-fructofuranosidase [EC:3.2.1.26] | (RefSeq) beta-fructofuranosidase, insoluble isoenzyme 3-like (A)	ko00052: Galactose metabolism; ko00500: Starch and sucrose metabolism; ko01100: Metabolic pathways; ko01110: Biosynthesis of secondary metabolites	hypothetical protein IHE45_07G014600 [Dioscorea alata]	Y3720_ARATH RecName: Full=UPF0481 protein At3g47200;	A0A6I9RDH4_ELAGV SubName: Full=UPF0481 protein At3g47200-like {ECO:0000313|RefSeq:XP_010921579.1};	--	GO:0016021,integral component of membrane; GO:0005886,plasma membrane; GO:0005575,cellular_component; GO:0016020,membrane; GO:0031224,intrinsic component of membrane; GO:0110165,cellular anatomical entity; GO:0071944,cell periphery	Plant protein of unknown function	--	--	--
2790	Cluster-12638.0	0.27	1.18	0.49	3.16	3.79	4.04	8	30	12	73	101	99	2.4058	1.60288e-05	3.7104e-05	up	1556	K01193 beta-fructofuranosidase [EC:3.2.1.26] | (RefSeq) beta-fructofuranosidase, insoluble isoenzyme 3-like (A)	ko00052: Galactose metabolism; ko00500: Starch and sucrose metabolism; ko01100: Metabolic pathways; ko01110: Biosynthesis of secondary metabolites	UPF0481 protein At3g47200-like [Phoenix dactylifera]	Y3720_ARATH RecName: Full=UPF0481 protein At3g47200;	A0A8B7BKP4_PHODC SubName: Full=UPF0481 protein At3g47200-like {ECO:0000313|RefSeq:XP_008779673.1};	--	GO:0016021,integral component of membrane; GO:0005886,plasma membrane; GO:0005575,cellular_component; GO:0016020,membrane; GO:0031224,intrinsic component of membrane; GO:0110165,cellular anatomical entity; GO:0071944,cell periphery	Plant protein of unknown function	--	--	--
4347	Cluster-32319.0	1.52	1.88	1.9	3.91	3.89	4.15	85	92	89	173	199	194	1.05988	2.0436e-06	5.19762e-06	up	2785	K01187 alpha-glucosidase [EC:3.2.1.20] | (RefSeq) alpha-glucosidase-like (A)	ko00052: Galactose metabolism; ko00500: Starch and sucrose metabolism; ko01100: Metabolic pathways; ko01110: Biosynthesis of secondary metabolites	uncharacterized protein LOC110026450 isoform X1 [Phalaenopsis equestris]	AGLU_SPIOL RecName: Full=Alpha-glucosidase; EC=3.2.1.20; AltName: Full=Maltase; Flags: Precursor;	A0A2I0XJ57_9ASPA SubName: Full=Alpha-xylosidase 2 {ECO:0000313|EMBL:PKU87940.1};	Maltase glucoamylase and related hydrolases, glycosyl hydrolase family 31	GO:0030246,carbohydrate binding; GO:0032450,maltose alpha-glucosidase activity; GO:0003674,molecular_function; GO:0005488,binding; GO:0003824,catalytic activity; GO:0004553,hydrolase activity, hydrolyzing O-glycosyl compounds; GO:0004558,alpha-1,4-glucosidase activity; GO:0015926,glucosidase activity; GO:0016787,hydrolase activity; GO:0016798,hydrolase activity, acting on glycosyl bonds; GO:00905…	Glycosyl hydrolases family 31	--	--	--
5189	Cluster-20846.0	15.02	16.12	15.2	7.27	5.38	6.16	552	518	466	212	181	190	-1.4225	2.75488e-22	3.59749e-21	down	1877	K01193 beta-fructofuranosidase [EC:3.2.1.26] | (RefSeq) beta-fructofuranosidase, insoluble isoenzyme 3-like (A)	ko00052: Galactose metabolism; ko00500: Starch and sucrose metabolism; ko01100: Metabolic pathways; ko01110: Biosynthesis of secondary metabolites	cwINV1 [Lilium brownii var. giganteum]	INV1_DAUCA RecName: Full=Beta-fructofuranosidase, insoluble isoenzyme 1; EC=3.2.1.26; AltName: Full=Cell wall beta-fructosidase 1; AltName: Full=Invertase 1; AltName: Full=Sucrose hydrolase 1; Flags: Precursor;	A0A7H0RP19_9LILI SubName: Full=CwINV1 {ECO:0000313|EMBL:QNQ73363.1};	Beta-fructofuranosidase (invertase)	GO:0005576,extracellular region; GO:0004564,beta-fructofuranosidase activity; GO:0005975,carbohydrate metabolic process; GO:0003674,molecular_function; GO:0003824,catalytic activity; GO:0004553,hydrolase activity, hydrolyzing O-glycosyl compounds; GO:0016787,hydrolase activity; GO:0016798,hydrolase activity, acting on glycosyl bonds; GO:0008150,biological_process; GO:0008152,metabolic process; GO…	Glycosyl hydrolases family 32 N-terminal domain	--	--	--
6923	Cluster-32011.2	3.66	6.19	2.93	0.48	0	0	118	174	78	12	0	0	-4.99173	0.00652996	0.0110301	down	1690	K01193 beta-fructofuranosidase [EC:3.2.1.26] | (RefSeq) beta-fructofuranosidase, insoluble isoenzyme 3-like (A)	ko00052: Galactose metabolism; ko00500: Starch and sucrose metabolism; ko01100: Metabolic pathways; ko01110: Biosynthesis of secondary metabolites	hypothetical protein IHE45_07G014600 [Dioscorea alata]	Y3720_ARATH RecName: Full=UPF0481 protein At3g47200;	A0A843VDC6_COLES SubName: Full=Uncharacterized protein {ECO:0000313|EMBL:MQL94541.1};	--	GO:0016021,integral component of membrane; GO:0005886,plasma membrane; GO:0005575,cellular_component; GO:0016020,membrane; GO:0031224,intrinsic component of membrane; GO:0110165,cellular anatomical entity; GO:0071944,cell periphery	Plant protein of unknown function	--	--	--
6961	Cluster-32011.0	8.35	4.2	4.84	0	0.25	0.28	224	98	107	0	6	6	-5.1543	1.01654e-14	6.4906e-14	down	1457	K01193 beta-fructofuranosidase [EC:3.2.1.26] | (RefSeq) beta-fructofuranosidase, insoluble isoenzyme 3-like (A)	ko00052: Galactose metabolism; ko00500: Starch and sucrose metabolism; ko01100: Metabolic pathways; ko01110: Biosynthesis of secondary metabolites	hypothetical protein IHE45_07G014600 [Dioscorea alata]	Y3720_ARATH RecName: Full=UPF0481 protein At3g47200;	A0A843UXY2_COLES SubName: Full=Uncharacterized protein {ECO:0000313|EMBL:MQL87526.1};	--	GO:0016021,integral component of membrane; GO:0005886,plasma membrane; GO:0005575,cellular_component; GO:0016020,membrane; GO:0031224,intrinsic component of membrane; GO:0110165,cellular anatomical entity; GO:0071944,cell periphery	Plant protein of unknown function	--	--	--
793	Cluster-3851.0	0	0	0	2.09	3.24	2.35	0	0	0	49	88	59	8.44123	6.9123e-11	2.93791e-10	up	1587	K12309 beta-galactosidase [EC:3.2.1.23] | (RefSeq) LOW QUALITY PROTEIN: beta-galactosidase 2 (A)	ko00052: Galactose metabolism; ko00511: Other glycan degradation; ko00531: Glycosaminoglycan degradation; ko00600: Sphingolipid metabolism; ko00604: Glycosphingolipid biosynthesis - ganglio series; ko01100: Metabolic pathways	unnamed protein product [Digitaria exilis]	BGAL2_ORYSJ RecName: Full=Beta-galactosidase 2; Short=Lactase 2; EC=3.2.1.23; Flags: Precursor;	A0A453EYP4_AEGTS RecName: Full=Beta-galactosidase {ECO:0000256|ARBA:ARBA00012756}; EC=3.2.1.23 {ECO:0000256|ARBA:ARBA00012756};	Beta-galactosidase	GO:0048046,apoplast; GO:0005773,vacuole; GO:0004565,beta-galactosidase activity; GO:0030246,carbohydrate binding; GO:0005975,carbohydrate metabolic process; GO:0003674,molecular_function; GO:0003824,catalytic activity; GO:0004553,hydrolase activity, hydrolyzing O-glycosyl compounds; GO:0015925,galactosidase activity; GO:0016787,hydrolase activity; GO:0016798,hydrolase activity, acting on glycosyl…	--	--	--	--
906	Cluster-35070.2	0	0	0	1.52	1.23	0.74	0	0	0	65	61	33	8.13341	7.57058e-10	2.86855e-09	up	2614	K12309 beta-galactosidase [EC:3.2.1.23] | (RefSeq) beta-galactosidase 8 isoform X1 (A)	ko00052: Galactose metabolism; ko00511: Other glycan degradation; ko00531: Glycosaminoglycan degradation; ko00600: Sphingolipid metabolism; ko00604: Glycosphingolipid biosynthesis - ganglio series; ko01100: Metabolic pathways	beta-galactosidase 8 isoform X2 [Elaeis guineensis]	BGAL8_ORYSJ RecName: Full=Beta-galactosidase 8; Short=Lactase 8; EC=3.2.1.23; Flags: Precursor;	A0A8N4IEJ5_ELAGV SubName: Full=beta-galactosidase 8 isoform X2 {ECO:0000313|RefSeq:XP_029121154.1};	Beta-galactosidase	GO:0048046,apoplast; GO:0005773,vacuole; GO:0004565,beta-galactosidase activity; GO:0005975,carbohydrate metabolic process; GO:0003674,molecular_function; GO:0003824,catalytic activity; GO:0004553,hydrolase activity, hydrolyzing O-glycosyl compounds; GO:0015925,galactosidase activity; GO:0016787,hydrolase activity; GO:0016798,hydrolase activity, acting on glycosyl bonds; GO:0008150,biological_pro…	Glycosyl hydrolases family 35	--	--	--
1067	Cluster-3087.0	0	0	0	4.45	5.68	6.33	0	0	0	30	43	47	7.74125	7.70577e-09	2.61642e-08	up	686	K12309 beta-galactosidase [EC:3.2.1.23] | (RefSeq) beta-galactosidase 2 (A)	ko00052: Galactose metabolism; ko00511: Other glycan degradation; ko00531: Glycosaminoglycan degradation; ko00600: Sphingolipid metabolism; ko00604: Glycosphingolipid biosynthesis - ganglio series; ko01100: Metabolic pathways	beta-galactosidase 5-like [Zingiber officinale]	BGAL5_ORYSJ RecName: Full=Beta-galactosidase 5; Short=Lactase 5; EC=3.2.1.23; Flags: Precursor;	G3F3Z6_DIOKA RecName: Full=Beta-galactosidase {ECO:0000256|ARBA:ARBA00012756}; EC=3.2.1.23 {ECO:0000256|ARBA:ARBA00012756}; Flags: Fragment;	Beta-galactosidase	GO:0048046,apoplast; GO:0005773,vacuole; GO:0004565,beta-galactosidase activity; GO:0030246,carbohydrate binding; GO:0005975,carbohydrate metabolic process; GO:0003674,molecular_function; GO:0003824,catalytic activity; GO:0004553,hydrolase activity, hydrolyzing O-glycosyl compounds; GO:0015925,galactosidase activity; GO:0016787,hydrolase activity; GO:0016798,hydrolase activity, acting on glycosyl…	--	--	--	--
4681	Cluster-26876.0	9.52	9.68	10.89	4.99	3.78	6.19	394	401	296	174	160	178	-1.11333	3.16661e-09	1.12209e-08	down	2809	K12309 beta-galactosidase [EC:3.2.1.23] | (RefSeq) beta-galactosidase 2 (A)	ko00052: Galactose metabolism; ko00511: Other glycan degradation; ko00531: Glycosaminoglycan degradation; ko00600: Sphingolipid metabolism; ko00604: Glycosphingolipid biosynthesis - ganglio series; ko01100: Metabolic pathways	beta-galactosidase 6 isoform X1 [Phoenix dactylifera]	BGAL6_ORYSJ RecName: Full=Beta-galactosidase 6; Short=Lactase 6; EC=3.2.1.23; Flags: Precursor;	A0A8B8ZFW8_PHODC RecName: Full=Beta-galactosidase {ECO:0000256|ARBA:ARBA00012756, ECO:0000256|RuleBase:RU000675}; EC=3.2.1.23 {ECO:0000256|ARBA:ARBA00012756, ECO:0000256|RuleBase:RU000675};	Beta-galactosidase	GO:0048046,apoplast; GO:0005773,vacuole; GO:0004565,beta-galactosidase activity; GO:0030246,carbohydrate binding; GO:0005975,carbohydrate metabolic process; GO:0003674,molecular_function; GO:0003824,catalytic activity; GO:0004553,hydrolase activity, hydrolyzing O-glycosyl compounds; GO:0015925,galactosidase activity; GO:0016787,hydrolase activity; GO:0016798,hydrolase activity, acting on glycosyl…	Glycosyl hydrolases family 35	--	--	--
4991	Cluster-5385.2	5.95	6.82	5.19	2.37	3.02	2.65	59	57	41	18	26	22	-1.27189	0.00230485	0.00416427	down	742	K12309 beta-galactosidase [EC:3.2.1.23] | (RefSeq) BGAL2; beta-galactosidase 2 (A)	ko00052: Galactose metabolism; ko00511: Other glycan degradation; ko00531: Glycosaminoglycan degradation; ko00600: Sphingolipid metabolism; ko00604: Glycosphingolipid biosynthesis - ganglio series; ko01100: Metabolic pathways	beta-galactosidase 5 [Elaeis guineensis]	BGAL5_ORYSJ RecName: Full=Beta-galactosidase 5; Short=Lactase 5; EC=3.2.1.23; Flags: Precursor;	A0A1D1YF95_9ARAE SubName: Full=Beta-galactosidase 5 {ECO:0000313|EMBL:JAT53307.1}; Flags: Fragment;	Beta-galactosidase	GO:0048046,apoplast; GO:0005773,vacuole; GO:0004565,beta-galactosidase activity; GO:0030246,carbohydrate binding; GO:0005975,carbohydrate metabolic process; GO:0003674,molecular_function; GO:0003824,catalytic activity; GO:0004553,hydrolase activity, hydrolyzing O-glycosyl compounds; GO:0015925,galactosidase activity; GO:0016787,hydrolase activity; GO:0016798,hydrolase activity, acting on glycosyl…	--	--	--	--
5462	Cluster-26974.0	0.87	1.98	1.88	0.61	0.55	0.57	35	69	63	17	21	18	-1.62495	0.00111413	0.00210181	down	2093	K12309 beta-galactosidase [EC:3.2.1.23] | (RefSeq) BGAL2; beta-galactosidase 2 (A)	ko00052: Galactose metabolism; ko00511: Other glycan degradation; ko00531: Glycosaminoglycan degradation; ko00600: Sphingolipid metabolism; ko00604: Glycosphingolipid biosynthesis - ganglio series; ko01100: Metabolic pathways	hypothetical protein HPP92_008367 [Vanilla planifolia]	BGAL1_ORYSJ RecName: Full=Beta-galactosidase 1; Short=Lactase 1; EC=3.2.1.23; Flags: Precursor;	A0A835RHK4_VANPL RecName: Full=Beta-galactosidase {ECO:0000256|ARBA:ARBA00012756, ECO:0000256|RuleBase:RU000675}; EC=3.2.1.23 {ECO:0000256|ARBA:ARBA00012756, ECO:0000256|RuleBase:RU000675};	Beta-galactosidase	GO:0048046,apoplast; GO:0005773,vacuole; GO:0004565,beta-galactosidase activity; GO:0030246,carbohydrate binding; GO:0005975,carbohydrate metabolic process; GO:0003674,molecular_function; GO:0003824,catalytic activity; GO:0004553,hydrolase activity, hydrolyzing O-glycosyl compounds; GO:0015925,galactosidase activity; GO:0016787,hydrolase activity; GO:0016798,hydrolase activity, acting on glycosyl…	Beta-sandwich domain in beta galactosidase	--	--	--
5979	Cluster-13835.0	2.3	2.48	2.82	0.43	0.83	0.44	136	129	140	20	45	22	-2.25506	4.5171e-09	1.57558e-08	down	2827	K12309 beta-galactosidase [EC:3.2.1.23] | (RefSeq) BGAL2; beta-galactosidase 2 (A)	ko00052: Galactose metabolism; ko00511: Other glycan degradation; ko00531: Glycosaminoglycan degradation; ko00600: Sphingolipid metabolism; ko00604: Glycosphingolipid biosynthesis - ganglio series; ko01100: Metabolic pathways	beta-galactosidase 3-like [Phoenix dactylifera]	BGAL3_ORYSJ RecName: Full=Beta-galactosidase 3; Short=Lactase 3; EC=3.2.1.23; Flags: Precursor;	A0A8B8ZNB8_PHODC RecName: Full=Beta-galactosidase {ECO:0000256|ARBA:ARBA00012756}; EC=3.2.1.23 {ECO:0000256|ARBA:ARBA00012756};	Beta-galactosidase	GO:0048046,apoplast; GO:0005773,vacuole; GO:0004565,beta-galactosidase activity; GO:0030246,carbohydrate binding; GO:0005975,carbohydrate metabolic process; GO:0003674,molecular_function; GO:0003824,catalytic activity; GO:0004553,hydrolase activity, hydrolyzing O-glycosyl compounds; GO:0015925,galactosidase activity; GO:0016787,hydrolase activity; GO:0016798,hydrolase activity, acting on glycosyl…	Glycosyl hydrolases family 35	--	--	--
6880	Cluster-35070.5	1.34	2.62	2.18	0.19	0.08	0	76	131	104	8	4	0	-4.75036	5.87026e-12	2.82833e-11	down	2742	K12309 beta-galactosidase [EC:3.2.1.23] | (RefSeq) beta-galactosidase 8 isoform X1 (A)	ko00052: Galactose metabolism; ko00511: Other glycan degradation; ko00531: Glycosaminoglycan degradation; ko00600: Sphingolipid metabolism; ko00604: Glycosphingolipid biosynthesis - ganglio series; ko01100: Metabolic pathways	beta-galactosidase 8 isoform X2 [Elaeis guineensis]	BGAL8_ORYSJ RecName: Full=Beta-galactosidase 8; Short=Lactase 8; EC=3.2.1.23; Flags: Precursor;	A0A8N4IEJ5_ELAGV SubName: Full=beta-galactosidase 8 isoform X2 {ECO:0000313|RefSeq:XP_029121154.1};	Beta-galactosidase	GO:0048046,apoplast; GO:0005773,vacuole; GO:0004565,beta-galactosidase activity; GO:0005975,carbohydrate metabolic process; GO:0003674,molecular_function; GO:0003824,catalytic activity; GO:0004553,hydrolase activity, hydrolyzing O-glycosyl compounds; GO:0015925,galactosidase activity; GO:0016787,hydrolase activity; GO:0016798,hydrolase activity, acting on glycosyl bonds; GO:0008150,biological_pro…	Glycosyl hydrolases family 35	--	--	--
6934	Cluster-35406.2	2.87	3.28	2.58	0.13	0.09	0.12	129	126	100	5	4	2	-5.03863	2.42477e-20	2.68532e-19	down	2367	K12309 beta-galactosidase [EC:3.2.1.23] | (RefSeq) beta-galactosidase 2 (A)	ko00052: Galactose metabolism; ko00511: Other glycan degradation; ko00531: Glycosaminoglycan degradation; ko00600: Sphingolipid metabolism; ko00604: Glycosphingolipid biosynthesis - ganglio series; ko01100: Metabolic pathways	hypothetical protein DAI22_01g219200 [Oryza sativa Japonica Group]	BGAL2_ORYSJ RecName: Full=Beta-galactosidase 2; Short=Lactase 2; EC=3.2.1.23; Flags: Precursor;	A0A1D6NKG7_MAIZE SubName: Full=Beta-galactosidase 1 {ECO:0000313|EMBL:ONM40737.1};	Beta-galactosidase	GO:0048046,apoplast; GO:0005773,vacuole; GO:0004565,beta-galactosidase activity; GO:0030246,carbohydrate binding; GO:0005975,carbohydrate metabolic process; GO:0003674,molecular_function; GO:0003824,catalytic activity; GO:0004553,hydrolase activity, hydrolyzing O-glycosyl compounds; GO:0015925,galactosidase activity; GO:0016787,hydrolase activity; GO:0016798,hydrolase activity, acting on glycosyl…	--	--	--	--
7596	Cluster-35406.0	1.42	2.54	2.07	0	0	0	35	55	43	0	0	0	-7.9519	2.16945e-09	7.80176e-09	down	1393	K12309 beta-galactosidase [EC:3.2.1.23] | (RefSeq) beta-galactosidase 2 (A)	ko00052: Galactose metabolism; ko00511: Other glycan degradation; ko00531: Glycosaminoglycan degradation; ko00600: Sphingolipid metabolism; ko00604: Glycosphingolipid biosynthesis - ganglio series; ko01100: Metabolic pathways	hypothetical protein PR202_ga10704 [Eleusine coracana subsp. coracana]	BGAL_ASPOF RecName: Full=Beta-galactosidase; Short=Lactase; EC=3.2.1.23; Flags: Precursor;	A0A2I0VPP9_9ASPA RecName: Full=Beta-galactosidase {ECO:0000256|ARBA:ARBA00012756}; EC=3.2.1.23 {ECO:0000256|ARBA:ARBA00012756};	Beta-galactosidase	GO:0048046,apoplast; GO:0004565,beta-galactosidase activity; GO:0030246,carbohydrate binding; GO:0005975,carbohydrate metabolic process; GO:0003674,molecular_function; GO:0003824,catalytic activity; GO:0004553,hydrolase activity, hydrolyzing O-glycosyl compounds; GO:0015925,galactosidase activity; GO:0016787,hydrolase activity; GO:0016798,hydrolase activity, acting on glycosyl bonds; GO:0005488,b…	--	C3H	TF	C3H
7679	Cluster-35070.6	1.57	1	3.05	0	0	0	50	27	80	0	0	0	-8.19233	2.55543e-09	9.13613e-09	down	1671	K12309 beta-galactosidase [EC:3.2.1.23] | (RefSeq) beta-galactosidase 8 isoform X1 (A)	ko00052: Galactose metabolism; ko00511: Other glycan degradation; ko00531: Glycosaminoglycan degradation; ko00600: Sphingolipid metabolism; ko00604: Glycosphingolipid biosynthesis - ganglio series; ko01100: Metabolic pathways	beta-galactosidase 8 isoform X2 [Elaeis guineensis]	BGAL8_ORYSJ RecName: Full=Beta-galactosidase 8; Short=Lactase 8; EC=3.2.1.23; Flags: Precursor;	A0A8N4IEJ5_ELAGV SubName: Full=beta-galactosidase 8 isoform X2 {ECO:0000313|RefSeq:XP_029121154.1};	Beta-galactosidase	GO:0048046,apoplast; GO:0005773,vacuole; GO:0004565,beta-galactosidase activity; GO:0005975,carbohydrate metabolic process; GO:0003674,molecular_function; GO:0003824,catalytic activity; GO:0004553,hydrolase activity, hydrolyzing O-glycosyl compounds; GO:0015925,galactosidase activity; GO:0016787,hydrolase activity; GO:0016798,hydrolase activity, acting on glycosyl bonds; GO:0008150,biological_pro…	Glycosyl hydrolases family 35	--	--	--
7994	Cluster-32996.6	4.66	4.53	5.01	0	0	0	99	82	94	0	0	0	-8.98752	4.60197e-13	2.46977e-12	down	1387	K12309 beta-galactosidase [EC:3.2.1.23] | (RefSeq) beta-galactosidase 2 (A)	ko00052: Galactose metabolism; ko00511: Other glycan degradation; ko00531: Glycosaminoglycan degradation; ko00600: Sphingolipid metabolism; ko00604: Glycosphingolipid biosynthesis - ganglio series; ko01100: Metabolic pathways	Beta-galactosidase [Cocos nucifera]	BGAL2_ORYSJ RecName: Full=Beta-galactosidase 2; Short=Lactase 2; EC=3.2.1.23; Flags: Precursor;	A0A8K0MZW6_COCNU SubName: Full=Beta-galactosidase {ECO:0000313|EMBL:KAG1335411.1};	Beta-galactosidase	GO:0048046,apoplast; GO:0005773,vacuole; GO:0004565,beta-galactosidase activity; GO:0030246,carbohydrate binding; GO:0005975,carbohydrate metabolic process; GO:0003674,molecular_function; GO:0003824,catalytic activity; GO:0004553,hydrolase activity, hydrolyzing O-glycosyl compounds; GO:0015925,galactosidase activity; GO:0016787,hydrolase activity; GO:0016798,hydrolase activity, acting on glycosyl…	Glycosyl hydrolases family 35	--	--	--
8018	Cluster-23719.0	2.4	3.1	4.8	0	0	0	75	86	126	0	0	0	-9.0672	1.03858e-12	5.39829e-12	down	1862	K12309 beta-galactosidase [EC:3.2.1.23] | (RefSeq) beta-galactosidase 2 (A)	ko00052: Galactose metabolism; ko00511: Other glycan degradation; ko00531: Glycosaminoglycan degradation; ko00600: Sphingolipid metabolism; ko00604: Glycosphingolipid biosynthesis - ganglio series; ko01100: Metabolic pathways	beta-galactosidase 15 [Elaeis guineensis]	BGAL_BRAOL RecName: Full=Beta-galactosidase; Short=Lactase; EC=3.2.1.23; Flags: Precursor;	A0A6J0PBT1_ELAGV RecName: Full=Beta-galactosidase {ECO:0000256|ARBA:ARBA00012756}; EC=3.2.1.23 {ECO:0000256|ARBA:ARBA00012756};	Beta-galactosidase	GO:0048046,apoplast; GO:0004565,beta-galactosidase activity; GO:0030246,carbohydrate binding; GO:0005975,carbohydrate metabolic process; GO:0003674,molecular_function; GO:0003824,catalytic activity; GO:0004553,hydrolase activity, hydrolyzing O-glycosyl compounds; GO:0015925,galactosidase activity; GO:0016787,hydrolase activity; GO:0016798,hydrolase activity, acting on glycosyl bonds; GO:0005488,b…	Glycosyl hydrolases family 35	--	--	--
8194	Cluster-35070.0	3.68	2.41	2.78	0	0	0	199	114	126	0	0	0	-9.64689	6.04818e-15	3.96377e-14	down	2614	K12309 beta-galactosidase [EC:3.2.1.23] | (RefSeq) beta-galactosidase 8 isoform X1 (A)	ko00052: Galactose metabolism; ko00511: Other glycan degradation; ko00531: Glycosaminoglycan degradation; ko00600: Sphingolipid metabolism; ko00604: Glycosphingolipid biosynthesis - ganglio series; ko01100: Metabolic pathways	beta-galactosidase 8 isoform X2 [Elaeis guineensis]	BGAL8_ORYSJ RecName: Full=Beta-galactosidase 8; Short=Lactase 8; EC=3.2.1.23; Flags: Precursor;	A0A8N4IEJ5_ELAGV SubName: Full=beta-galactosidase 8 isoform X2 {ECO:0000313|RefSeq:XP_029121154.1};	Beta-galactosidase	GO:0048046,apoplast; GO:0005773,vacuole; GO:0004565,beta-galactosidase activity; GO:0005975,carbohydrate metabolic process; GO:0003674,molecular_function; GO:0003824,catalytic activity; GO:0004553,hydrolase activity, hydrolyzing O-glycosyl compounds; GO:0015925,galactosidase activity; GO:0016787,hydrolase activity; GO:0016798,hydrolase activity, acting on glycosyl bonds; GO:0008150,biological_pro…	Glycosyl hydrolases family 35	--	--	--
5103	Cluster-24683.0	17.48	20.13	17.94	8.33	7.51	7.79	1436	1456	1238	544	569	534	-1.35302	3.16755e-38	1.07178e-36	down	3797	K01190 beta-galactosidase [EC:3.2.1.23] | (RefSeq) beta-galactosidase isoform X1 (A)	ko00052: Galactose metabolism; ko00511: Other glycan degradation; ko00600: Sphingolipid metabolism; ko01100: Metabolic pathways	beta-galactosidase isoform X2 [Phoenix dactylifera]	--	A0A8B7CGY4_PHODC RecName: Full=Beta-galactosidase {ECO:0000256|ARBA:ARBA00012756}; EC=3.2.1.23 {ECO:0000256|ARBA:ARBA00012756}; AltName: Full=Lactase {ECO:0000256|ARBA:ARBA00032230};	Beta-Glucuronidase GUSB (glycosylhydrolase superfamily 2)	GO:0009341,beta-galactosidase complex; GO:0004565,beta-galactosidase activity; GO:0030246,carbohydrate binding; GO:0005975,carbohydrate metabolic process; GO:1901575,organic substance catabolic process; GO:0003674,molecular_function; GO:0003824,catalytic activity; GO:0004553,hydrolase activity, hydrolyzing O-glycosyl compounds; GO:0015925,galactosidase activity; GO:0016787,hydrolase activity; GO:…	Glycosyl hydrolases family 2, TIM barrel domain	--	--	--
74	Cluster-24149.0	0	0	0	15.28	8.35	13.02	0	0	0	437	275	394	10.9446	1.95922e-19	2.00071e-18	up	1848	K01784 UDP-glucose 4-epimerase [EC:5.1.3.2] | (RefSeq) UDP-glucose 4-epimerase GEPI48 (A)	ko00052: Galactose metabolism; ko00520: Amino sugar and nucleotide sugar metabolism; ko01100: Metabolic pathways; ko01250: Biosynthesis of nucleotide sugars	UDP-glucose 4-epimerase GEPI48 [Cocos nucifera]	GALE2_CYATE RecName: Full=UDP-glucose 4-epimerase GEPI48; EC=5.1.3.2; AltName: Full=Galactowaldenase; AltName: Full=UDP-galactose 4-epimerase;	A0A8K0IUB3_COCNU SubName: Full=UDP-glucose 4-epimerase GEPI48 {ECO:0000313|EMBL:KAG1367867.1};	UDP-glucose 4-epimerase/UDP-sulfoquinovose synthase	GO:0003978,UDP-glucose 4-epimerase activity; GO:0006012,galactose metabolic process; GO:0003674,molecular_function; GO:0003824,catalytic activity; GO:0016853,isomerase activity; GO:0016854,racemase and epimerase activity; GO:0016857,racemase and epimerase activity, acting on carbohydrates and derivatives; GO:0005975,carbohydrate metabolic process; GO:0005996,monosaccharide metabolic process; GO:0…	Ataxin-2 C-terminal region	--	--	--
4963	Cluster-22350.0	17.83	19.94	17.05	8.01	7.74	9.01	475	462	377	169	188	202	-1.25505	2.39032e-13	1.32594e-12	down	1449	K01784 UDP-glucose 4-epimerase [EC:5.1.3.2] | (RefSeq) bifunctional UDP-glucose 4-epimerase and UDP-xylose 4-epimerase 1 isoform X2 (A)	ko00052: Galactose metabolism; ko00520: Amino sugar and nucleotide sugar metabolism; ko01100: Metabolic pathways; ko01250: Biosynthesis of nucleotide sugars	bifunctional UDP-glucose 4-epimerase and UDP-xylose 4-epimerase 1 [Cocos nucifera]	UGE1_ARATH RecName: Full=Bifunctional UDP-glucose 4-epimerase and UDP-xylose 4-epimerase 1; EC=5.1.3.2 {ECO:0000305|PubMed:16644739, ECO:0000305|PubMed:17496119, ECO:0000305|PubMed:19754426, ECO:0000305|PubMed:8615692}; EC=5.1.3.5 {ECO:0000305|PubMed:19754426}; AltName: Full=UDP-D-xylose 4-epimerase; AltName: Full=UDP-L-arabinose 4-epimerase; AltName: Full=UDP-galactose 4-epimerase 1; AltName: Fu…	A0A1D1XKU7_9ARAE RecName: Full=UDP-glucose 4-epimerase {ECO:0000256|RuleBase:RU366046}; EC=5.1.3.- {ECO:0000256|RuleBase:RU366046};	UDP-glucose 4-epimerase/UDP-sulfoquinovose synthase	GO:0005829,cytosol; GO:0005886,plasma membrane; GO:0003723,RNA binding; GO:0050373,UDP-arabinose 4-epimerase activity; GO:0003978,UDP-glucose 4-epimerase activity; GO:0045227,capsule polysaccharide biosynthetic process; GO:0071555,cell wall organization; GO:0006012,galactose metabolic process; GO:0006364,rRNA processing; GO:0033358,UDP-L-arabinose biosynthetic process; GO:0003674,molecular_functi…	GDP-mannose 4,6 dehydratase	--	--	--
65	Cluster-10276.0	0	0	0	19.67	11.7	17.02	0	0	0	441	302	405	10.9979	8.81585e-20	9.30406e-19	up	1521	K07407 alpha-galactosidase [EC:3.2.1.22] | (RefSeq) alpha-galactosidase (A)	ko00052: Galactose metabolism; ko00561: Glycerolipid metabolism; ko00600: Sphingolipid metabolism; ko00603: Glycosphingolipid biosynthesis - globo and isoglobo series; ko01100: Metabolic pathways	alpha-galactosidase [Phoenix dactylifera]	AGAL_COFAR RecName: Full=Alpha-galactosidase; EC=3.2.1.22; AltName: Full=Alpha-D-galactoside galactohydrolase; AltName: Full=Melibiase; Flags: Precursor;	A0A8B7CJR8_PHODC RecName: Full=Alpha-galactosidase {ECO:0000256|ARBA:ARBA00012755, ECO:0000256|RuleBase:RU361168}; EC=3.2.1.22 {ECO:0000256|ARBA:ARBA00012755, ECO:0000256|RuleBase:RU361168}; AltName: Full=Melibiase {ECO:0000256|RuleBase:RU361168};	Alpha-D-galactosidase (melibiase)	GO:0052692,raffinose alpha-galactosidase activity; GO:0005975,carbohydrate metabolic process; GO:0003674,molecular_function; GO:0003824,catalytic activity; GO:0004553,hydrolase activity, hydrolyzing O-glycosyl compounds; GO:0004557,alpha-galactosidase activity; GO:0015925,galactosidase activity; GO:0016787,hydrolase activity; GO:0016798,hydrolase activity, acting on glycosyl bonds; GO:0008150,bio…	Alpha galactosidase A	--	--	--
1112	Cluster-3747.0	0	0	0	2.75	1.57	2.21	0	0	0	44	29	38	7.62651	1.4832e-08	4.88353e-08	up	1182	K07407 alpha-galactosidase [EC:3.2.1.22] | (RefSeq) alpha-galactosidase (A)	ko00052: Galactose metabolism; ko00561: Glycerolipid metabolism; ko00600: Sphingolipid metabolism; ko00603: Glycosphingolipid biosynthesis - globo and isoglobo series; ko01100: Metabolic pathways	hypothetical protein PVAP13_2KG091200 [Panicum virgatum]	AGAL_COFAR RecName: Full=Alpha-galactosidase; EC=3.2.1.22; AltName: Full=Alpha-D-galactoside galactohydrolase; AltName: Full=Melibiase; Flags: Precursor;	A0A835DFB5_9MAGN RecName: Full=Alpha-galactosidase {ECO:0000256|ARBA:ARBA00012755, ECO:0000256|RuleBase:RU361168}; EC=3.2.1.22 {ECO:0000256|ARBA:ARBA00012755, ECO:0000256|RuleBase:RU361168}; AltName: Full=Melibiase {ECO:0000256|RuleBase:RU361168};	Alpha-D-galactosidase (melibiase)	GO:0052692,raffinose alpha-galactosidase activity; GO:0005975,carbohydrate metabolic process; GO:0003674,molecular_function; GO:0003824,catalytic activity; GO:0004553,hydrolase activity, hydrolyzing O-glycosyl compounds; GO:0004557,alpha-galactosidase activity; GO:0015925,galactosidase activity; GO:0016787,hydrolase activity; GO:0016798,hydrolase activity, acting on glycosyl bonds; GO:0008150,bio…	--	--	--	--
1249	Cluster-2282.0	0	0	0	1.7	0.88	1.3	0	0	0	37	22	30	7.30764	1.47826e-07	4.30599e-07	up	1482	K07407 alpha-galactosidase [EC:3.2.1.22] | (Kazusa) Lj0g3v0361829.1; - (A)	ko00052: Galactose metabolism; ko00561: Glycerolipid metabolism; ko00600: Sphingolipid metabolism; ko00603: Glycosphingolipid biosynthesis - globo and isoglobo series; ko01100: Metabolic pathways	alpha-galactosidase [Musa troglodytarum]	AGAL_CYATE RecName: Full=Alpha-galactosidase; EC=3.2.1.22; AltName: Full=Alpha-D-galactoside galactohydrolase; AltName: Full=Melibiase; Flags: Precursor;	A0A1W5T2S2_COCNU RecName: Full=Alpha-galactosidase {ECO:0000256|RuleBase:RU361168}; EC=3.2.1.22 {ECO:0000256|RuleBase:RU361168}; AltName: Full=Melibiase {ECO:0000256|RuleBase:RU361168}; Flags: Fragment;	Alpha-D-galactosidase (melibiase)	GO:0052692,raffinose alpha-galactosidase activity; GO:0005975,carbohydrate metabolic process; GO:0003674,molecular_function; GO:0003824,catalytic activity; GO:0004553,hydrolase activity, hydrolyzing O-glycosyl compounds; GO:0004557,alpha-galactosidase activity; GO:0015925,galactosidase activity; GO:0016787,hydrolase activity; GO:0016798,hydrolase activity, acting on glycosyl bonds; GO:0008150,bio…	--	--	--	--
2563	Cluster-23711.3	1.27	1.6	0.79	10.91	8.87	8.52	34	38	15	230	207	177	2.7985	1.31602e-15	9.25726e-15	up	1485	K07407 alpha-galactosidase [EC:3.2.1.22] | (RefSeq) alpha-galactosidase 3 (A)	ko00052: Galactose metabolism; ko00561: Glycerolipid metabolism; ko00600: Sphingolipid metabolism; ko00603: Glycosphingolipid biosynthesis - globo and isoglobo series; ko01100: Metabolic pathways	alpha-galactosidase 3 [Asparagus officinalis]	AGAL3_ARATH RecName: Full=Alpha-galactosidase 3 {ECO:0000303|PubMed:15034167}; Short=AtAGAL3 {ECO:0000303|PubMed:15034167}; EC=3.2.1.22 {ECO:0000250|UniProtKB:Q9FXT4}; AltName: Full=Alpha-D-galactoside galactohydrolase 3 {ECO:0000305}; AltName: Full=Melibiase {ECO:0000305}; Flags: Precursor;	A0A5P1FFJ3_ASPOF RecName: Full=Alpha-galactosidase {ECO:0000256|ARBA:ARBA00012755, ECO:0000256|RuleBase:RU361168}; EC=3.2.1.22 {ECO:0000256|ARBA:ARBA00012755, ECO:0000256|RuleBase:RU361168}; AltName: Full=Melibiase {ECO:0000256|RuleBase:RU361168};	Alpha-D-galactosidase (melibiase)	GO:0048046,apoplast; GO:0009505,plant-type cell wall; GO:0000325,plant-type vacuole; GO:0099503,secretory vesicle; GO:0005773,vacuole; GO:0004557,alpha-galactosidase activity; GO:0052692,raffinose alpha-galactosidase activity; GO:0005975,carbohydrate metabolic process; GO:0071555,cell wall organization; GO:0003674,molecular_function; GO:0003824,catalytic activity; GO:0004553,hydrolase activity, h…	Alpha galactosidase A	--	--	--
6380	Cluster-23711.0	4.27	3.98	6.94	0.84	2.11	0.26	108	87	145	10	30	3	-3.04054	6.57843e-06	1.58281e-05	down	1394	K07407 alpha-galactosidase [EC:3.2.1.22] | (RefSeq) alpha-galactosidase 3 (A)	ko00052: Galactose metabolism; ko00561: Glycerolipid metabolism; ko00600: Sphingolipid metabolism; ko00603: Glycosphingolipid biosynthesis - globo and isoglobo series; ko01100: Metabolic pathways	alpha-galactosidase 3 [Asparagus officinalis]	AGAL3_ARATH RecName: Full=Alpha-galactosidase 3 {ECO:0000303|PubMed:15034167}; Short=AtAGAL3 {ECO:0000303|PubMed:15034167}; EC=3.2.1.22 {ECO:0000250|UniProtKB:Q9FXT4}; AltName: Full=Alpha-D-galactoside galactohydrolase 3 {ECO:0000305}; AltName: Full=Melibiase {ECO:0000305}; Flags: Precursor;	A0A5P1FFJ3_ASPOF RecName: Full=Alpha-galactosidase {ECO:0000256|ARBA:ARBA00012755, ECO:0000256|RuleBase:RU361168}; EC=3.2.1.22 {ECO:0000256|ARBA:ARBA00012755, ECO:0000256|RuleBase:RU361168}; AltName: Full=Melibiase {ECO:0000256|RuleBase:RU361168};	Alpha-D-galactosidase (melibiase)	GO:0048046,apoplast; GO:0009505,plant-type cell wall; GO:0000325,plant-type vacuole; GO:0099503,secretory vesicle; GO:0005773,vacuole; GO:0004557,alpha-galactosidase activity; GO:0052692,raffinose alpha-galactosidase activity; GO:0005975,carbohydrate metabolic process; GO:0071555,cell wall organization; GO:0003674,molecular_function; GO:0003824,catalytic activity; GO:0004553,hydrolase activity, h…	Alpha galactosidase C-terminal beta sandwich domain	--	--	--
6400	Cluster-10276.1	52.66	53.07	52.63	8.85	6.74	6.44	1693	1483	1409	211	183	161	-3.07197	5.87321e-138	1.97018e-135	down	1682	K07407 alpha-galactosidase [EC:3.2.1.22] | (RefSeq) alpha-galactosidase (A)	ko00052: Galactose metabolism; ko00561: Glycerolipid metabolism; ko00600: Sphingolipid metabolism; ko00603: Glycosphingolipid biosynthesis - globo and isoglobo series; ko01100: Metabolic pathways	alpha-galactosidase [Phoenix dactylifera]	AGAL_COFAR RecName: Full=Alpha-galactosidase; EC=3.2.1.22; AltName: Full=Alpha-D-galactoside galactohydrolase; AltName: Full=Melibiase; Flags: Precursor;	A0A8B7CJR8_PHODC RecName: Full=Alpha-galactosidase {ECO:0000256|ARBA:ARBA00012755, ECO:0000256|RuleBase:RU361168}; EC=3.2.1.22 {ECO:0000256|ARBA:ARBA00012755, ECO:0000256|RuleBase:RU361168}; AltName: Full=Melibiase {ECO:0000256|RuleBase:RU361168};	Alpha-D-galactosidase (melibiase)	GO:0052692,raffinose alpha-galactosidase activity; GO:0005975,carbohydrate metabolic process; GO:0003674,molecular_function; GO:0003824,catalytic activity; GO:0004553,hydrolase activity, hydrolyzing O-glycosyl compounds; GO:0004557,alpha-galactosidase activity; GO:0015925,galactosidase activity; GO:0016787,hydrolase activity; GO:0016798,hydrolase activity, acting on glycosyl bonds; GO:0008150,bio…	Alpha galactosidase A	--	--	--
515	Cluster-30578.4	0	0	0	1.99	4.03	2.41	0	0	0	76	178	97	9.27908	4.69639e-13	2.51741e-12	up	2361	K06617 raffinose synthase [EC:2.4.1.82] | (RefSeq) probable galactinol--sucrose galactosyltransferase 2 (A)	ko00052: Galactose metabolism; ko01100: Metabolic pathways	Glycosyl hydrolase [Trema orientale]	RFS2_ARATH RecName: Full=Probable galactinol--sucrose galactosyltransferase 2; EC=2.4.1.82; AltName: Full=Protein SEED IMBIBITION 2; AltName: Full=Raffinose synthase 2;	A0A2P5F1R8_TREOI RecName: Full=Galactinol--sucrose galactosyltransferase {ECO:0000256|ARBA:ARBA00012708}; EC=2.4.1.82 {ECO:0000256|ARBA:ARBA00012708};	--	GO:0009506,plasmodesma; GO:0016757,glycosyltransferase activity; GO:0052692,raffinose alpha-galactosidase activity; GO:0034484,raffinose catabolic process; GO:0006979,response to oxidative stress; GO:0003674,molecular_function; GO:0003824,catalytic activity; GO:0016740,transferase activity; GO:0004553,hydrolase activity, hydrolyzing O-glycosyl compounds; GO:0004557,alpha-galactosidase activity; G…	Raffinose synthase or seed imbibition protein Sip1	--	--	--
2644	Cluster-30578.1	0.31	0.41	0.25	1.89	1.45	3.18	15	17	10	74	66	131	2.67926	7.6592e-08	2.31231e-07	up	2412	K06617 raffinose synthase [EC:2.4.1.82] | (RefSeq) probable galactinol--sucrose galactosyltransferase 2 (A)	ko00052: Galactose metabolism; ko01100: Metabolic pathways	Glycosyl hydrolase [Trema orientale]	RFS2_ARATH RecName: Full=Probable galactinol--sucrose galactosyltransferase 2; EC=2.4.1.82; AltName: Full=Protein SEED IMBIBITION 2; AltName: Full=Raffinose synthase 2;	A0A2P5F1R8_TREOI RecName: Full=Galactinol--sucrose galactosyltransferase {ECO:0000256|ARBA:ARBA00012708}; EC=2.4.1.82 {ECO:0000256|ARBA:ARBA00012708};	--	GO:0009506,plasmodesma; GO:0016757,glycosyltransferase activity; GO:0052692,raffinose alpha-galactosidase activity; GO:0034484,raffinose catabolic process; GO:0006979,response to oxidative stress; GO:0003674,molecular_function; GO:0003824,catalytic activity; GO:0016740,transferase activity; GO:0004553,hydrolase activity, hydrolyzing O-glycosyl compounds; GO:0004557,alpha-galactosidase activity; G…	Raffinose synthase or seed imbibition protein Sip1	--	--	--
2855	Cluster-30578.6	0.7	0.68	0.86	4.45	3.64	4.12	12	10	12	59	56	58	2.32108	1.95327e-07	5.60745e-07	up	1043	K06617 raffinose synthase [EC:2.4.1.82] | (RefSeq) probable galactinol--sucrose galactosyltransferase 2 (A)	ko00052: Galactose metabolism; ko01100: Metabolic pathways	hypothetical protein C4D60_Mb07t26760 [Musa balbisiana]	RFS2_ARATH RecName: Full=Probable galactinol--sucrose galactosyltransferase 2; EC=2.4.1.82; AltName: Full=Protein SEED IMBIBITION 2; AltName: Full=Raffinose synthase 2;	A0A4S8JI87_MUSBA RecName: Full=Galactinol--sucrose galactosyltransferase {ECO:0000256|ARBA:ARBA00012708}; EC=2.4.1.82 {ECO:0000256|ARBA:ARBA00012708};	--	GO:0009506,plasmodesma; GO:0016757,glycosyltransferase activity; GO:0052692,raffinose alpha-galactosidase activity; GO:0034484,raffinose catabolic process; GO:0006979,response to oxidative stress; GO:0003674,molecular_function; GO:0003824,catalytic activity; GO:0016740,transferase activity; GO:0004553,hydrolase activity, hydrolyzing O-glycosyl compounds; GO:0004557,alpha-galactosidase activity; G…	Raffinose synthase or seed imbibition protein Sip1	--	--	--
3562	Cluster-21425.0	1.89	1.14	0.76	3.81	4.46	3.95	42	22	14	67	90	74	1.56531	0.000662002	0.00128476	up	1262	K06617 raffinose synthase [EC:2.4.1.82] | (RefSeq) probable galactinol--sucrose galactosyltransferase 2 (A)	ko00052: Galactose metabolism; ko01100: Metabolic pathways	probable galactinol--sucrose galactosyltransferase 2 [Phoenix dactylifera]	RFS2_ARATH RecName: Full=Probable galactinol--sucrose galactosyltransferase 2; EC=2.4.1.82; AltName: Full=Protein SEED IMBIBITION 2; AltName: Full=Raffinose synthase 2;	A0A8B7D1D2_PHODC RecName: Full=Galactinol--sucrose galactosyltransferase {ECO:0000256|ARBA:ARBA00012708}; EC=2.4.1.82 {ECO:0000256|ARBA:ARBA00012708};	--	GO:0009506,plasmodesma; GO:0016757,glycosyltransferase activity; GO:0052692,raffinose alpha-galactosidase activity; GO:0034484,raffinose catabolic process; GO:0006979,response to oxidative stress; GO:0003674,molecular_function; GO:0003824,catalytic activity; GO:0016740,transferase activity; GO:0004553,hydrolase activity, hydrolyzing O-glycosyl compounds; GO:0004557,alpha-galactosidase activity; G…	Raffinose synthase or seed imbibition protein Sip1	--	--	--
4353	Cluster-30578.5	7.33	7.43	6.55	17.13	15.42	15.51	402	358	301	747	778	712	1.05327	7.04009e-18	6.16938e-17	up	2645	K06617 raffinose synthase [EC:2.4.1.82] | (RefSeq) probable galactinol--sucrose galactosyltransferase 2 (A)	ko00052: Galactose metabolism; ko01100: Metabolic pathways	Glycosyl hydrolase [Trema orientale]	RFS2_ARATH RecName: Full=Probable galactinol--sucrose galactosyltransferase 2; EC=2.4.1.82; AltName: Full=Protein SEED IMBIBITION 2; AltName: Full=Raffinose synthase 2;	A0A2P5F1R8_TREOI RecName: Full=Galactinol--sucrose galactosyltransferase {ECO:0000256|ARBA:ARBA00012708}; EC=2.4.1.82 {ECO:0000256|ARBA:ARBA00012708};	--	GO:0009506,plasmodesma; GO:0016757,glycosyltransferase activity; GO:0052692,raffinose alpha-galactosidase activity; GO:0034484,raffinose catabolic process; GO:0006979,response to oxidative stress; GO:0003674,molecular_function; GO:0003824,catalytic activity; GO:0016740,transferase activity; GO:0004553,hydrolase activity, hydrolyzing O-glycosyl compounds; GO:0004557,alpha-galactosidase activity; G…	Raffinose synthase or seed imbibition protein Sip1	--	--	--
5880	Cluster-21534.0	0.87	0.9	1.27	0.41	0.19	0.18	35	32	43	13	7	6	-2.11895	0.000310063	0.000625965	down	2033	K06617 raffinose synthase [EC:2.4.1.82] | (RefSeq) probable galactinol--sucrose galactosyltransferase 6 (A)	ko00052: Galactose metabolism; ko01100: Metabolic pathways	probable galactinol--sucrose galactosyltransferase 6 [Elaeis guineensis]	RFS6_ARATH RecName: Full=Probable galactinol--sucrose galactosyltransferase 6; EC=2.4.1.82; AltName: Full=Protein DARK INDUCIBLE 10; AltName: Full=Raffinose synthase 6;	A0A6I9QC11_ELAGV RecName: Full=Galactinol--sucrose galactosyltransferase {ECO:0000256|ARBA:ARBA00012708}; EC=2.4.1.82 {ECO:0000256|ARBA:ARBA00012708};	--	GO:0047274,galactinol-sucrose galactosyltransferase activity; GO:0005975,carbohydrate metabolic process; GO:0003674,molecular_function; GO:0003824,catalytic activity; GO:0008378,galactosyltransferase activity; GO:0016740,transferase activity; GO:0016757,glycosyltransferase activity; GO:0016758,hexosyltransferase activity; GO:0008150,biological_process; GO:0008152,metabolic process; GO:0044238,pri…	Raffinose synthase or seed imbibition protein Sip1	--	--	--
8291	Cluster-30578.3	3.18	4.34	5.03	0	0	0	153	183	203	0	0	0	-9.97047	3.97127e-16	2.93443e-15	down	2361	K06617 raffinose synthase [EC:2.4.1.82] | (RefSeq) probable galactinol--sucrose galactosyltransferase 2 (A)	ko00052: Galactose metabolism; ko01100: Metabolic pathways	Glycosyl hydrolase [Trema orientale]	RFS2_ARATH RecName: Full=Probable galactinol--sucrose galactosyltransferase 2; EC=2.4.1.82; AltName: Full=Protein SEED IMBIBITION 2; AltName: Full=Raffinose synthase 2;	A0A2P5F1R8_TREOI RecName: Full=Galactinol--sucrose galactosyltransferase {ECO:0000256|ARBA:ARBA00012708}; EC=2.4.1.82 {ECO:0000256|ARBA:ARBA00012708};	--	GO:0009506,plasmodesma; GO:0016757,glycosyltransferase activity; GO:0052692,raffinose alpha-galactosidase activity; GO:0034484,raffinose catabolic process; GO:0006979,response to oxidative stress; GO:0003674,molecular_function; GO:0003824,catalytic activity; GO:0016740,transferase activity; GO:0004553,hydrolase activity, hydrolyzing O-glycosyl compounds; GO:0004557,alpha-galactosidase activity; G…	Raffinose synthase or seed imbibition protein Sip1	--	--	--
3965	Cluster-31981.14	2.46	1.51	3.37	6.9	5.14	6.98	40	21	46	90	77	98	1.28403	0.00157666	0.00291478	up	1027	K08679 UDP-glucuronate 4-epimerase [EC:5.1.3.6] | (RefSeq) LOW QUALITY PROTEIN: UDP-glucuronate 4-epimerase 3-like (A)	ko00053: Ascorbate and aldarate metabolism; ko00520: Amino sugar and nucleotide sugar metabolism; ko01100: Metabolic pathways; ko01240: Biosynthesis of cofactors; ko01250: Biosynthesis of nucleotide sugars	hypothetical protein [Colocasia esculenta]	GAE3_ARATH RecName: Full=UDP-glucuronate 4-epimerase 3; EC=5.1.3.6; AltName: Full=UDP-glucuronic acid epimerase 3;	A0A843XAN1_COLES RecName: Full=Epimerase domain-containing protein {ECO:0000259|Pfam:PF01370};	UDP-glucose 4-epimerase/UDP-sulfoquinovose synthase	GO:0032580,Golgi cisterna membrane; GO:0016021,integral component of membrane; GO:0016020,membrane; GO:0050378,UDP-glucuronate 4-epimerase activity; GO:0005975,carbohydrate metabolic process; GO:0003674,molecular_function; GO:0003824,catalytic activity; GO:0016853,isomerase activity; GO:0016854,racemase and epimerase activity; GO:0016857,racemase and epimerase activity, acting on carbohydrates an…	NAD dependent epimerase/dehydratase family	--	--	--
5538	Cluster-18124.0	267.66	262.28	313.21	88.91	101.82	101.37	9582	8205	9354	2427	3203	2933	-1.69141	1.77343e-41	6.95919e-40	down	1837	K08679 UDP-glucuronate 4-epimerase [EC:5.1.3.6] | (RefSeq) UDP-glucuronate 4-epimerase 6 (A)	ko00053: Ascorbate and aldarate metabolism; ko00520: Amino sugar and nucleotide sugar metabolism; ko01100: Metabolic pathways; ko01240: Biosynthesis of cofactors; ko01250: Biosynthesis of nucleotide sugars	PREDICTED: UDP-glucuronate 4-epimerase 6 [Vitis vinifera]	GAE6_ARATH RecName: Full=UDP-glucuronate 4-epimerase 6; EC=5.1.3.6; AltName: Full=UDP-glucuronic acid epimerase 6; Short=AtUGlcAE2;	F6GWE5_VITVI RecName: Full=Epimerase domain-containing protein {ECO:0000259|Pfam:PF01370};	UDP-glucose 4-epimerase/UDP-sulfoquinovose synthase	GO:0005768,endosome; GO:0005794,Golgi apparatus; GO:0032580,Golgi cisterna membrane; GO:0000138,Golgi trans cisterna; GO:0016021,integral component of membrane; GO:0005802,trans-Golgi network; GO:0050378,UDP-glucuronate 4-epimerase activity; GO:0005975,carbohydrate metabolic process; GO:0050832,defense response to fungus; GO:0050829,defense response to Gram-negative bacterium; GO:0033481,galactur…	NAD dependent epimerase/dehydratase family	--	--	--
8411	Cluster-11928.0	12.27	11.49	11.88	0	0	0	282	229	226	0	0	0	-10.4052	5.18108e-18	4.6024e-17	down	1294	K08679 UDP-glucuronate 4-epimerase [EC:5.1.3.6] | (RefSeq) UDP-glucuronate 4-epimerase 3-like (A)	ko00053: Ascorbate and aldarate metabolism; ko00520: Amino sugar and nucleotide sugar metabolism; ko01100: Metabolic pathways; ko01240: Biosynthesis of cofactors; ko01250: Biosynthesis of nucleotide sugars	UDP-glucuronate 4-epimerase 3-like [Phoenix dactylifera]	GAE3_ARATH RecName: Full=UDP-glucuronate 4-epimerase 3; EC=5.1.3.6; AltName: Full=UDP-glucuronic acid epimerase 3;	A0A8B7C9N3_PHODC SubName: Full=UDP-glucuronate 4-epimerase 3-like {ECO:0000313|RefSeq:XP_008794557.1};	UDP-glucose 4-epimerase/UDP-sulfoquinovose synthase	GO:0032580,Golgi cisterna membrane; GO:0016021,integral component of membrane; GO:0016020,membrane; GO:0050378,UDP-glucuronate 4-epimerase activity; GO:0005975,carbohydrate metabolic process; GO:0003674,molecular_function; GO:0003824,catalytic activity; GO:0016853,isomerase activity; GO:0016854,racemase and epimerase activity; GO:0016857,racemase and epimerase activity, acting on carbohydrates an…	--	--	--	--
8	Cluster-5519.2	0	0	0	24.53	25.04	28.26	0	0	0	430	504	528	11.3461	2.52006e-21	3.04133e-20	up	1260	K01188 beta-glucosidase [EC:3.2.1.21] | (RefSeq) beta-glucosidase 12 (A)	ko00460: Cyanoamino acid metabolism; ko00500: Starch and sucrose metabolism; ko00999: Biosynthesis of various plant secondary metabolites; ko01100: Metabolic pathways; ko01110: Biosynthesis of secondary metabolites	polygalacturonase inhibitor-like [Elaeis guineensis]	PGIP_PYRCO RecName: Full=Polygalacturonase inhibitor; AltName: Full=Polygalacturonase-inhibiting protein; Short=PGIG; Flags: Precursor;	A0A6I9SIT9_ELAGV SubName: Full=polygalacturonase inhibitor-like {ECO:0000313|RefSeq:XP_010943538.2};	--	GO:0048046,apoplast; GO:0005575,cellular_component; GO:0005576,extracellular region; GO:0110165,cellular anatomical entity	Leucine rich repeat	--	--	--
85	Cluster-5519.5	0.06	0	0	38.44	30.57	35.89	1	0	0	693	633	689	10.8461	7.78802e-20	8.25562e-19	up	1286	K01188 beta-glucosidase [EC:3.2.1.21] | (RefSeq) beta-glucosidase 12 (A)	ko00460: Cyanoamino acid metabolism; ko00500: Starch and sucrose metabolism; ko00999: Biosynthesis of various plant secondary metabolites; ko01100: Metabolic pathways; ko01110: Biosynthesis of secondary metabolites	polygalacturonase inhibitor-like [Elaeis guineensis]	PGIP_PYRCO RecName: Full=Polygalacturonase inhibitor; AltName: Full=Polygalacturonase-inhibiting protein; Short=PGIG; Flags: Precursor;	A0A6I9SIT9_ELAGV SubName: Full=polygalacturonase inhibitor-like {ECO:0000313|RefSeq:XP_010943538.2};	--	GO:0048046,apoplast; GO:0005575,cellular_component; GO:0005576,extracellular region; GO:0110165,cellular anatomical entity	Leucine rich repeat	--	--	--
436	Cluster-33825.1	0	0	0	17.04	13.86	19.92	0	0	0	127	116	163	9.50147	1.53058e-14	9.59595e-14	up	725	K01188 beta-glucosidase [EC:3.2.1.21] | (RefSeq) beta-glucosidase 12 (A)	ko00460: Cyanoamino acid metabolism; ko00500: Starch and sucrose metabolism; ko00999: Biosynthesis of various plant secondary metabolites; ko01100: Metabolic pathways; ko01110: Biosynthesis of secondary metabolites	leucine-rich repeat protein FLOR 1-like [Dioscorea cayenensis subsp. rotundata]	PGIP2_ARATH RecName: Full=Polygalacturonase inhibitor 2; AltName: Full=Polygalacturonase-inhibiting protein 2; Short=PGIP-2; Flags: Precursor;	A0A6J1A7B1_9ROSI SubName: Full=polygalacturonase inhibitor-like {ECO:0000313|RefSeq:XP_021282735.1};	--	GO:0005576,extracellular region; GO:0016020,membrane; GO:0009505,plant-type cell wall; GO:0009506,plasmodesma; GO:0090353,polygalacturonase inhibitor activity; GO:0003674,molecular_function; GO:0004857,enzyme inhibitor activity; GO:0030234,enzyme regulator activity; GO:0098772,molecular function regulator activity; GO:0005575,cellular_component; GO:0110165,cellular anatomical entity; GO:0005618,c…	Leucine rich repeat	--	--	--
756	Cluster-2934.0	0	0	0	2.49	2.4	2.54	0	0	0	65	72	70	8.5241	1.42375e-11	6.54245e-11	up	1712	K01188 beta-glucosidase [EC:3.2.1.21] | (RefSeq) beta-glucosidase 31-like (A)	ko00460: Cyanoamino acid metabolism; ko00500: Starch and sucrose metabolism; ko00999: Biosynthesis of various plant secondary metabolites; ko01100: Metabolic pathways; ko01110: Biosynthesis of secondary metabolites	beta-glucosidase 31-like [Phoenix dactylifera]	BGL31_ORYSJ RecName: Full=Beta-glucosidase 31; Short=Os9bglu31; EC=3.2.1.21; Flags: Precursor;	A0A8B7CKQ8_PHODC SubName: Full=beta-glucosidase 31-like {ECO:0000313|RefSeq:XP_008801184.2};	Beta-glucosidase, lactase phlorizinhydrolase, and related proteins	GO:0033907,beta-D-fucosidase activity; GO:0004565,beta-galactosidase activity; GO:0008422,beta-glucosidase activity; GO:0102483,scopolin beta-glucosidase activity; GO:0005975,carbohydrate metabolic process; GO:0003674,molecular_function; GO:0003824,catalytic activity; GO:0004553,hydrolase activity, hydrolyzing O-glycosyl compounds; GO:0016787,hydrolase activity; GO:0016798,hydrolase activity, act…	Glycosyl hydrolase family 1	--	--	--
1696	Cluster-28615.0	0.06	0	0.15	2.93	3.88	2.87	1	0	2	37	56	39	5.42711	7.10102e-08	2.14995e-07	up	999	K01188 beta-glucosidase [EC:3.2.1.21] | (RefSeq) beta-glucosidase 12 (A)	ko00460: Cyanoamino acid metabolism; ko00500: Starch and sucrose metabolism; ko00999: Biosynthesis of various plant secondary metabolites; ko01100: Metabolic pathways; ko01110: Biosynthesis of secondary metabolites	polygalacturonase inhibitor-like [Elaeis guineensis]	PGIP_PYRCO RecName: Full=Polygalacturonase inhibitor; AltName: Full=Polygalacturonase-inhibiting protein; Short=PGIG; Flags: Precursor;	A0A6I9SIT9_ELAGV SubName: Full=polygalacturonase inhibitor-like {ECO:0000313|RefSeq:XP_010943538.2};	--	GO:0048046,apoplast; GO:0005575,cellular_component; GO:0005576,extracellular region; GO:0110165,cellular anatomical entity	Leucine rich repeat	--	--	--
1762	Cluster-27768.6	0.33	0	0	4.02	2.49	5.96	4	0	0	41	29	66	5.11567	1.4656e-06	3.78652e-06	up	875	K01188 beta-glucosidase [EC:3.2.1.21] | (RefSeq) beta-glucosidase 10-like isoform X1 (A)	ko00460: Cyanoamino acid metabolism; ko00500: Starch and sucrose metabolism; ko00999: Biosynthesis of various plant secondary metabolites; ko01100: Metabolic pathways; ko01110: Biosynthesis of secondary metabolites	beta-glucosidase 11-like [Asparagus officinalis]	BGL22_ORYSJ RecName: Full=Beta-glucosidase 22; Short=Os5bglu22; EC=3.2.1.21; Flags: Precursor;	A0A5P1ECJ8_ASPOF SubName: Full=Uncharacterized protein {ECO:0000313|EMBL:ONK62937.1};	Beta-glucosidase, lactase phlorizinhydrolase, and related proteins	GO:0033907,beta-D-fucosidase activity; GO:0004565,beta-galactosidase activity; GO:0008422,beta-glucosidase activity; GO:0102483,scopolin beta-glucosidase activity; GO:0005975,carbohydrate metabolic process; GO:0003674,molecular_function; GO:0003824,catalytic activity; GO:0004553,hydrolase activity, hydrolyzing O-glycosyl compounds; GO:0016787,hydrolase activity; GO:0016798,hydrolase activity, act…	Glycosyl hydrolase family 1	--	--	--
2116	Cluster-24334.4	2.79	3.43	8.24	48.57	52.16	51.94	55	59	66	772	951	858	3.81109	8.14003e-89	1.09933e-86	up	1173	K01188 beta-glucosidase [EC:3.2.1.21] | (RefSeq) beta-glucosidase 12 (A)	ko00460: Cyanoamino acid metabolism; ko00500: Starch and sucrose metabolism; ko00999: Biosynthesis of various plant secondary metabolites; ko01100: Metabolic pathways; ko01110: Biosynthesis of secondary metabolites	polygalacturonase inhibitor 1-like [Ananas comosus]	PGIP2_ARATH RecName: Full=Polygalacturonase inhibitor 2; AltName: Full=Polygalacturonase-inhibiting protein 2; Short=PGIP-2; Flags: Precursor;	A0A6P5F2X9_ANACO SubName: Full=polygalacturonase inhibitor 1-like {ECO:0000313|RefSeq:XP_020090304.1};	--	GO:0005576,extracellular region; GO:0016020,membrane; GO:0009505,plant-type cell wall; GO:0009506,plasmodesma; GO:0090353,polygalacturonase inhibitor activity; GO:0003674,molecular_function; GO:0004857,enzyme inhibitor activity; GO:0030234,enzyme regulator activity; GO:0098772,molecular function regulator activity; GO:0005575,cellular_component; GO:0110165,cellular anatomical entity; GO:0005618,c…	Leucine Rich repeats (2 copies)	--	--	--
2379	Cluster-34253.4	3.99	2.07	5.9	39.48	40.34	35.75	84	37	102	659	772	636	3.18151	3.41758e-23	4.82435e-22	up	1215	K01188 beta-glucosidase [EC:3.2.1.21] | (RefSeq) beta-glucosidase 12 (A)	ko00460: Cyanoamino acid metabolism; ko00500: Starch and sucrose metabolism; ko00999: Biosynthesis of various plant secondary metabolites; ko01100: Metabolic pathways; ko01110: Biosynthesis of secondary metabolites	polygalacturonase inhibitor-like [Cocos nucifera]	PGIP_VITVI RecName: Full=Polygalacturonase inhibitor {ECO:0000250|UniProtKB:P58822}; AltName: Full=Polygalacturonase-inhibiting protein {ECO:0000250|UniProtKB:P58822, ECO:0000312|EMBL:AAM74142.1}; Short=PGIG; Flags: Precursor;	A0A8K0HVB0_COCNU SubName: Full=Polygalacturonase inhibitor-like {ECO:0000313|EMBL:KAG1327210.1};	--	GO:0005576,extracellular region; GO:0016020,membrane; GO:0006952,defense response; GO:0006950,response to stress; GO:0008150,biological_process; GO:0050896,response to stimulus; GO:0005575,cellular_component; GO:0110165,cellular anatomical entity	Leucine rich repeat	--	--	--
2455	Cluster-33825.0	0.19	1.16	1.11	6.72	7.95	5.22	2	13	12	71	96	60	3.00741	2.34486e-06	5.9276e-06	up	894	K01188 beta-glucosidase [EC:3.2.1.21] | (RefSeq) beta-glucosidase 12 (A)	ko00460: Cyanoamino acid metabolism; ko00500: Starch and sucrose metabolism; ko00999: Biosynthesis of various plant secondary metabolites; ko01100: Metabolic pathways; ko01110: Biosynthesis of secondary metabolites	polygalacturonase inhibitor-like [Herrania umbratica]	PGIP2_ARATH RecName: Full=Polygalacturonase inhibitor 2; AltName: Full=Polygalacturonase-inhibiting protein 2; Short=PGIP-2; Flags: Precursor;	A0A6J1A7B1_9ROSI SubName: Full=polygalacturonase inhibitor-like {ECO:0000313|RefSeq:XP_021282735.1};	--	GO:0005576,extracellular region; GO:0016020,membrane; GO:0009505,plant-type cell wall; GO:0009506,plasmodesma; GO:0090353,polygalacturonase inhibitor activity; GO:0003674,molecular_function; GO:0004857,enzyme inhibitor activity; GO:0030234,enzyme regulator activity; GO:0098772,molecular function regulator activity; GO:0005575,cellular_component; GO:0110165,cellular anatomical entity; GO:0005618,c…	Leucine rich repeat	--	--	--
2475	Cluster-7539.0	1.62	0.93	1.22	9.06	10	12.02	32	16	20	146	185	207	2.97332	4.20631e-17	3.41552e-16	up	1186	K01188 beta-glucosidase [EC:3.2.1.21] | (RefSeq) beta-glucosidase 12 (A)	ko00460: Cyanoamino acid metabolism; ko00500: Starch and sucrose metabolism; ko00999: Biosynthesis of various plant secondary metabolites; ko01100: Metabolic pathways; ko01110: Biosynthesis of secondary metabolites	polygalacturonase inhibitor-like [Elaeis guineensis]	PGIP_PYRCO RecName: Full=Polygalacturonase inhibitor; AltName: Full=Polygalacturonase-inhibiting protein; Short=PGIG; Flags: Precursor;	A0A6I9SIT9_ELAGV SubName: Full=polygalacturonase inhibitor-like {ECO:0000313|RefSeq:XP_010943538.2};	--	GO:0048046,apoplast; GO:0005575,cellular_component; GO:0005576,extracellular region; GO:0110165,cellular anatomical entity	Leucine rich repeat	--	--	--
2496	Cluster-31994.0	0.27	0.31	0.61	3.07	3.69	2.74	9	9	17	82	114	77	2.92064	4.2632e-10	1.66041e-09	up	1791	K01188 beta-glucosidase [EC:3.2.1.21] | (RefSeq) beta-glucosidase 31-like (A)	ko00460: Cyanoamino acid metabolism; ko00500: Starch and sucrose metabolism; ko00999: Biosynthesis of various plant secondary metabolites; ko01100: Metabolic pathways; ko01110: Biosynthesis of secondary metabolites	beta-glucosidase 31-like [Phoenix dactylifera]	BGL31_ORYSJ RecName: Full=Beta-glucosidase 31; Short=Os9bglu31; EC=3.2.1.21; Flags: Precursor;	A0A8B7CKQ8_PHODC SubName: Full=beta-glucosidase 31-like {ECO:0000313|RefSeq:XP_008801184.2};	Beta-glucosidase, lactase phlorizinhydrolase, and related proteins	GO:0033907,beta-D-fucosidase activity; GO:0004565,beta-galactosidase activity; GO:0008422,beta-glucosidase activity; GO:0102483,scopolin beta-glucosidase activity; GO:0005975,carbohydrate metabolic process; GO:0003674,molecular_function; GO:0003824,catalytic activity; GO:0004553,hydrolase activity, hydrolyzing O-glycosyl compounds; GO:0016787,hydrolase activity; GO:0016798,hydrolase activity, act…	Glycosyl hydrolase family 1	--	--	--
2560	Cluster-33405.9	2.04	2.85	2.56	17.29	19.41	19.44	77	94	78	520	655	598	2.80211	2.49182e-45	1.11852e-43	up	1926	K01188 beta-glucosidase [EC:3.2.1.21] | (RefSeq) beta-glucosidase 12 (A)	ko00460: Cyanoamino acid metabolism; ko00500: Starch and sucrose metabolism; ko00999: Biosynthesis of various plant secondary metabolites; ko01100: Metabolic pathways; ko01110: Biosynthesis of secondary metabolites	polygalacturonase inhibitor-like [Zingiber officinale]	PGIP_PYRCO RecName: Full=Polygalacturonase inhibitor; AltName: Full=Polygalacturonase-inhibiting protein; Short=PGIG; Flags: Precursor;	A0A8J5GMZ6_ZINOF RecName: Full=LRRNT_2 domain-containing protein {ECO:0000259|Pfam:PF08263};	--	GO:0048046,apoplast; GO:0005575,cellular_component; GO:0005576,extracellular region; GO:0110165,cellular anatomical entity	Leucine rich repeat	--	--	--
2781	Cluster-23687.0	7	11.33	11.21	56.59	57.47	55.25	241	342	322	1551	1817	1602	2.41732	9.65133e-39	3.31965e-37	up	1784	K05350 beta-glucosidase [EC:3.2.1.21] | (RefSeq) beta-glucosidase 1 (A)	ko00460: Cyanoamino acid metabolism; ko00500: Starch and sucrose metabolism; ko00999: Biosynthesis of various plant secondary metabolites; ko01100: Metabolic pathways; ko01110: Biosynthesis of secondary metabolites	beta-glucosidase 1 [Elaeis guineensis]	BGL44_ARATH RecName: Full=Beta-glucosidase 44; Short=AtBGLU44; EC=3.2.1.21; Flags: Precursor;	A0A6I9QDP3_ELAGV SubName: Full=beta-glucosidase 1 {ECO:0000313|RefSeq:XP_010906974.1};	Beta-glucosidase, lactase phlorizinhydrolase, and related proteins	GO:0022626,cytosolic ribosome; GO:0005576,extracellular region; GO:0009505,plant-type cell wall; GO:0080081,4-methylumbelliferyl-beta-D-glucopyranoside beta-glucosidase activity; GO:0047668,amygdalin beta-glucosidase activity; GO:0080083,beta-gentiobiose beta-glucosidase activity; GO:0008422,beta-glucosidase activity; GO:0004567,beta-mannosidase activity; GO:0080079,cellobiose glucosidase activit…	Glycosyl hydrolase family 1	--	--	--
3123	Cluster-33825.5	2.57	2.54	3.71	14.72	7.25	14.89	25	21	29	114	63	126	1.99176	4.73417e-06	1.15411e-05	up	740	K01188 beta-glucosidase [EC:3.2.1.21] | (RefSeq) beta-glucosidase 12 (A)	ko00460: Cyanoamino acid metabolism; ko00500: Starch and sucrose metabolism; ko00999: Biosynthesis of various plant secondary metabolites; ko01100: Metabolic pathways; ko01110: Biosynthesis of secondary metabolites	leucine-rich repeat protein FLOR 1-like [Dioscorea cayenensis subsp. rotundata]	PGIP_PYRCO RecName: Full=Polygalacturonase inhibitor; AltName: Full=Polygalacturonase-inhibiting protein; Short=PGIG; Flags: Precursor;	A0A6J1A7B1_9ROSI SubName: Full=polygalacturonase inhibitor-like {ECO:0000313|RefSeq:XP_021282735.1};	--	GO:0048046,apoplast; GO:0005575,cellular_component; GO:0005576,extracellular region; GO:0110165,cellular anatomical entity	Leucine rich repeat	--	--	--
3197	Cluster-24334.7	2.47	3.04	3.13	12.85	8.92	12.68	43	45	44	176	140	186	1.90161	2.06017e-11	9.2958e-11	up	1058	K01188 beta-glucosidase [EC:3.2.1.21] | (RefSeq) beta-glucosidase 12-like (A)	ko00460: Cyanoamino acid metabolism; ko00500: Starch and sucrose metabolism; ko00999: Biosynthesis of various plant secondary metabolites; ko01100: Metabolic pathways; ko01110: Biosynthesis of secondary metabolites	polygalacturonase inhibitor 1-like [Ananas comosus]	PGIP2_ARATH RecName: Full=Polygalacturonase inhibitor 2; AltName: Full=Polygalacturonase-inhibiting protein 2; Short=PGIP-2; Flags: Precursor;	A0A6P5F2X9_ANACO SubName: Full=polygalacturonase inhibitor 1-like {ECO:0000313|RefSeq:XP_020090304.1};	--	GO:0005576,extracellular region; GO:0016020,membrane; GO:0009505,plant-type cell wall; GO:0009506,plasmodesma; GO:0090353,polygalacturonase inhibitor activity; GO:0003674,molecular_function; GO:0004857,enzyme inhibitor activity; GO:0030234,enzyme regulator activity; GO:0098772,molecular function regulator activity; GO:0005575,cellular_component; GO:0110165,cellular anatomical entity; GO:0005618,c…	Leucine Rich repeats (2 copies)	--	--	--
3702	Cluster-32654.0	40.55	39.33	44.16	111.64	131.96	119.96	788	661	708	1717	2326	1972	1.4537	1.04356e-26	1.90944e-25	up	1145	K01188 beta-glucosidase [EC:3.2.1.21] | (RefSeq) beta-glucosidase 12 (A)	ko00460: Cyanoamino acid metabolism; ko00500: Starch and sucrose metabolism; ko00999: Biosynthesis of various plant secondary metabolites; ko01100: Metabolic pathways; ko01110: Biosynthesis of secondary metabolites	polygalacturonase inhibiting protein [Lilium regale]	PGIP2_ARATH RecName: Full=Polygalacturonase inhibitor 2; AltName: Full=Polygalacturonase-inhibiting protein 2; Short=PGIP-2; Flags: Precursor;	A0A8K0IP79_COCNU SubName: Full=Polygalacturonase inhibitor {ECO:0000313|EMBL:KAG1363886.1};	--	GO:0005576,extracellular region; GO:0016020,membrane; GO:0009505,plant-type cell wall; GO:0009506,plasmodesma; GO:0090353,polygalacturonase inhibitor activity; GO:0003674,molecular_function; GO:0004857,enzyme inhibitor activity; GO:0030234,enzyme regulator activity; GO:0098772,molecular function regulator activity; GO:0005575,cellular_component; GO:0110165,cellular anatomical entity; GO:0005618,c…	Leucine rich repeat	--	--	--
3801	Cluster-33405.1	31.24	26.78	37.72	85.48	99.34	83.48	799	595	800	1731	2314	1797	1.38357	3.8463e-17	3.13953e-16	up	1404	K01188 beta-glucosidase [EC:3.2.1.21] | (RefSeq) beta-glucosidase 12-like (A)	ko00460: Cyanoamino acid metabolism; ko00500: Starch and sucrose metabolism; ko00999: Biosynthesis of various plant secondary metabolites; ko01100: Metabolic pathways; ko01110: Biosynthesis of secondary metabolites	polygalacturonase inhibitor [Elaeis guineensis]	PGIP_PYRCO RecName: Full=Polygalacturonase inhibitor; AltName: Full=Polygalacturonase-inhibiting protein; Short=PGIG; Flags: Precursor;	A0A6I9RKR1_ELAGV SubName: Full=polygalacturonase inhibitor {ECO:0000313|RefSeq:XP_010928441.1};	--	GO:0048046,apoplast; GO:0005575,cellular_component; GO:0005576,extracellular region; GO:0110165,cellular anatomical entity	Leucine rich repeat	--	--	--
3835	Cluster-32654.7	6.83	3.31	6.45	12.23	19.62	13.65	71	29	54	100	181	121	1.36676	0.000841241	0.00161116	up	763	K01188 beta-glucosidase [EC:3.2.1.21] | (RefSeq) beta-glucosidase 12 (A)	ko00460: Cyanoamino acid metabolism; ko00500: Starch and sucrose metabolism; ko00999: Biosynthesis of various plant secondary metabolites; ko01100: Metabolic pathways; ko01110: Biosynthesis of secondary metabolites	polygalacturonase inhibiting protein [Lilium regale]	PGIP1_ARATH RecName: Full=Polygalacturonase inhibitor 1; AltName: Full=Polygalacturonase-inhibiting protein 1; Short=PGIP-1; Flags: Precursor;	A0A8K0IP79_COCNU SubName: Full=Polygalacturonase inhibitor {ECO:0000313|EMBL:KAG1363886.1};	--	GO:0005576,extracellular region; GO:0005794,Golgi apparatus; GO:0016020,membrane; GO:0009505,plant-type cell wall; GO:0009506,plasmodesma; GO:0099503,secretory vesicle; GO:0090353,polygalacturonase inhibitor activity; GO:0003674,molecular_function; GO:0004857,enzyme inhibitor activity; GO:0030234,enzyme regulator activity; GO:0098772,molecular function regulator activity; GO:0005575,cellular_comp…	Leucine rich repeat	--	--	--
3843	Cluster-23687.2	9.75	8.05	7.49	24.07	23.38	22.88	489	354	314	958	1077	960	1.35574	2.62677e-19	2.65288e-18	up	2444	K05350 beta-glucosidase [EC:3.2.1.21] | (RefSeq) beta-glucosidase 1 (A)	ko00460: Cyanoamino acid metabolism; ko00500: Starch and sucrose metabolism; ko00999: Biosynthesis of various plant secondary metabolites; ko01100: Metabolic pathways; ko01110: Biosynthesis of secondary metabolites	beta-glucosidase 1 [Elaeis guineensis]	BGL44_ARATH RecName: Full=Beta-glucosidase 44; Short=AtBGLU44; EC=3.2.1.21; Flags: Precursor;	A0A6I9QDP3_ELAGV SubName: Full=beta-glucosidase 1 {ECO:0000313|RefSeq:XP_010906974.1};	Beta-glucosidase, lactase phlorizinhydrolase, and related proteins	GO:0022626,cytosolic ribosome; GO:0005576,extracellular region; GO:0009505,plant-type cell wall; GO:0080081,4-methylumbelliferyl-beta-D-glucopyranoside beta-glucosidase activity; GO:0047668,amygdalin beta-glucosidase activity; GO:0080083,beta-gentiobiose beta-glucosidase activity; GO:0008422,beta-glucosidase activity; GO:0004567,beta-mannosidase activity; GO:0080079,cellobiose glucosidase activit…	Glycosyl hydrolase family 1	--	--	--
3907	Cluster-33405.5	4.94	6.4	4.9	13.31	15.88	14.28	115	130	95	247	338	282	1.32308	5.87534e-09	2.02132e-08	up	1314	K01188 beta-glucosidase [EC:3.2.1.21] | (RefSeq) beta-glucosidase 12-like (A)	ko00460: Cyanoamino acid metabolism; ko00500: Starch and sucrose metabolism; ko00999: Biosynthesis of various plant secondary metabolites; ko01100: Metabolic pathways; ko01110: Biosynthesis of secondary metabolites	polygalacturonase inhibitor [Elaeis guineensis]	PGIP_PYRCO RecName: Full=Polygalacturonase inhibitor; AltName: Full=Polygalacturonase-inhibiting protein; Short=PGIG; Flags: Precursor;	A0A6I9RKR1_ELAGV SubName: Full=polygalacturonase inhibitor {ECO:0000313|RefSeq:XP_010928441.1};	--	GO:0048046,apoplast; GO:0005575,cellular_component; GO:0005576,extracellular region; GO:0110165,cellular anatomical entity	Leucine rich repeat	--	--	--
3978	Cluster-32654.2	6.94	9.66	16.34	17.71	40.07	24.39	56	65	105	112	285	171	1.27842	0.00358889	0.00630774	up	665	K01188 beta-glucosidase [EC:3.2.1.21] | (RefSeq) beta-glucosidase 12 (A)	ko00460: Cyanoamino acid metabolism; ko00500: Starch and sucrose metabolism; ko00999: Biosynthesis of various plant secondary metabolites; ko01100: Metabolic pathways; ko01110: Biosynthesis of secondary metabolites	polygalacturonase inhibiting protein [Lilium regale]	PGIP_PYRCO RecName: Full=Polygalacturonase inhibitor; AltName: Full=Polygalacturonase-inhibiting protein; Short=PGIG; Flags: Precursor;	A0A835N2P9_9ROSI SubName: Full=Uncharacterized protein {ECO:0000313|EMBL:KAF9679703.1};	--	GO:0048046,apoplast; GO:0005575,cellular_component; GO:0005576,extracellular region; GO:0110165,cellular anatomical entity	Leucine rich repeat	--	--	--
4417	Cluster-26480.4	2.35	3.53	2.61	7.07	6.62	4.98	275	365	257	659	717	487	1.01757	1.98447e-06	5.05672e-06	up	5285	K05349 beta-glucosidase [EC:3.2.1.21] | (RefSeq) uncharacterized protein LOC105042425 isoform X1 (A)	ko00460: Cyanoamino acid metabolism; ko00500: Starch and sucrose metabolism; ko00999: Biosynthesis of various plant secondary metabolites; ko01100: Metabolic pathways; ko01110: Biosynthesis of secondary metabolites	beta-D-glucan exohydolase [Elaeis guineensis]	XYL1_MEDSV RecName: Full=Beta-xylosidase/alpha-L-arabinofuranosidase 1 {ECO:0000303|PubMed:17615411, ECO:0000312|EMBL:ABQ45227.1}; AltName: Full=Xylan 1,4-beta-xylosidase/Alpha-L-arabinofuranosidase 1; Short=MsXyl1 {ECO:0000303|PubMed:17615411}; Includes: RecName: Full=Beta-xylosidase; EC=3.2.1.37; AltName: Full=1,4-beta-D-xylan xylohydrolase {ECO:0000250|UniProtKB:P48792}; AltName: Full=Xylan 1,…	J9Z414_ELAGV SubName: Full=Beta-D-glucan exohydolase {ECO:0000313|EMBL:AFS50097.1};	--	GO:0005576,extracellular region; GO:0046556,alpha-L-arabinofuranosidase activity; GO:0009044,xylan 1,4-beta-xylosidase activity; GO:0045493,xylan catabolic process; GO:0003674,molecular_function; GO:0003824,catalytic activity; GO:0004553,hydrolase activity, hydrolyzing O-glycosyl compounds; GO:0016787,hydrolase activity; GO:0016798,hydrolase activity, acting on glycosyl bonds; GO:0097599,xylanase…	Glycosyl hydrolase family 3 N terminal domain	--	--	--
4752	Cluster-34253.3	4.81	6.12	6.9	2.81	3.67	2.11	101	111	120	47	70	37	-1.14974	0.000809379	0.00155346	down	1215	K01188 beta-glucosidase [EC:3.2.1.21] | (RefSeq) beta-glucosidase 12 (A)	ko00460: Cyanoamino acid metabolism; ko00500: Starch and sucrose metabolism; ko00999: Biosynthesis of various plant secondary metabolites; ko01100: Metabolic pathways; ko01110: Biosynthesis of secondary metabolites	polygalacturonase inhibitor-like [Cocos nucifera]	PGIP_VITVI RecName: Full=Polygalacturonase inhibitor {ECO:0000250|UniProtKB:P58822}; AltName: Full=Polygalacturonase-inhibiting protein {ECO:0000250|UniProtKB:P58822, ECO:0000312|EMBL:AAM74142.1}; Short=PGIG; Flags: Precursor;	A0A8K0HVB0_COCNU SubName: Full=Polygalacturonase inhibitor-like {ECO:0000313|EMBL:KAG1327210.1};	--	GO:0005576,extracellular region; GO:0016020,membrane; GO:0006952,defense response; GO:0006950,response to stress; GO:0008150,biological_process; GO:0050896,response to stimulus; GO:0005575,cellular_component; GO:0110165,cellular anatomical entity	Leucine rich repeat	--	--	--
4799	Cluster-17074.0	1.47	1.9	1.67	0.77	0.91	0.73	82	93	78	34	47	34	-1.16966	0.000405308	0.00080733	down	2685	K01188 beta-glucosidase [EC:3.2.1.21] | (RefSeq) beta-glucosidase 11-like (A)	ko00460: Cyanoamino acid metabolism; ko00500: Starch and sucrose metabolism; ko00999: Biosynthesis of various plant secondary metabolites; ko01100: Metabolic pathways; ko01110: Biosynthesis of secondary metabolites	--	BGL02_ORYSJ RecName: Full=Beta-glucosidase 2; Short=Os1bglu2; EC=3.2.1.21; Flags: Precursor;	A0A5K1DR76_9MAGN SubName: Full=Uncharacterized protein {ECO:0000313|EMBL:VVW41405.1}; Flags: Fragment;	Beta-glucosidase, lactase phlorizinhydrolase, and related proteins	GO:0033907,beta-D-fucosidase activity; GO:0004565,beta-galactosidase activity; GO:0008422,beta-glucosidase activity; GO:0102483,scopolin beta-glucosidase activity; GO:0005975,carbohydrate metabolic process; GO:0003674,molecular_function; GO:0003824,catalytic activity; GO:0004553,hydrolase activity, hydrolyzing O-glycosyl compounds; GO:0016787,hydrolase activity; GO:0016798,hydrolase activity, act…	--	--	--	--
4921	Cluster-31927.0	20.36	19.82	17.54	11.57	11.11	9.89	600	519	451	245	245	191	-1.22948	5.51765e-15	3.63612e-14	down	1754	K01188 beta-glucosidase [EC:3.2.1.21] | (RefSeq) beta-glucosidase 12-like (A)	ko00460: Cyanoamino acid metabolism; ko00500: Starch and sucrose metabolism; ko00999: Biosynthesis of various plant secondary metabolites; ko01100: Metabolic pathways; ko01110: Biosynthesis of secondary metabolites	hypothetical protein C4D60_Mb07t06850 [Musa balbisiana]	BGL12_ORYSI RecName: Full=Beta-glucosidase 12 {ECO:0000305}; EC=3.2.1.21 {ECO:0000305}; Flags: Precursor;	A0A4S8JFD3_MUSBA SubName: Full=Uncharacterized protein {ECO:0000313|EMBL:THU59894.1};	Beta-glucosidase, lactase phlorizinhydrolase, and related proteins	GO:0005576,extracellular region; GO:0033907,beta-D-fucosidase activity; GO:0004565,beta-galactosidase activity; GO:0008422,beta-glucosidase activity; GO:0102483,scopolin beta-glucosidase activity; GO:0005975,carbohydrate metabolic process; GO:0003674,molecular_function; GO:0003824,catalytic activity; GO:0004553,hydrolase activity, hydrolyzing O-glycosyl compounds; GO:0016787,hydrolase activity; G…	Glycosyl hydrolase family 1	--	--	--
4987	Cluster-27768.14	13.91	14.89	10.84	8.08	4.42	6.15	55	46	35	22	13	22	-1.26774	0.00715046	0.0120112	down	527	K01188 beta-glucosidase [EC:3.2.1.21] | (RefSeq) beta-glucosidase 22-like isoform X1 (A)	ko00460: Cyanoamino acid metabolism; ko00500: Starch and sucrose metabolism; ko00999: Biosynthesis of various plant secondary metabolites; ko01100: Metabolic pathways; ko01110: Biosynthesis of secondary metabolites	Beta-glucosidase 11 [Vitis vinifera]	BGL11_ARATH RecName: Full=Beta-glucosidase 11; Short=AtBGLU11; EC=3.2.1.21; Flags: Precursor;	A0A438KHJ4_VITVI SubName: Full=Beta-glucosidase 11 {ECO:0000313|EMBL:RVX20672.1};	Beta-glucosidase, lactase phlorizinhydrolase, and related proteins	GO:0008422,beta-glucosidase activity; GO:0102483,scopolin beta-glucosidase activity; GO:0005975,carbohydrate metabolic process; GO:0003674,molecular_function; GO:0003824,catalytic activity; GO:0004553,hydrolase activity, hydrolyzing O-glycosyl compounds; GO:0015926,glucosidase activity; GO:0016787,hydrolase activity; GO:0016798,hydrolase activity, acting on glycosyl bonds; GO:0008150,biological_p…	Glycosyl hydrolase family 1	--	--	--
5152	Cluster-33825.8	3.76	2.98	5.66	2.23	1.54	1.41	52	35	64	24	19	16	-1.39073	0.00346281	0.00610541	down	909	K01188 beta-glucosidase [EC:3.2.1.21] | (RefSeq) beta-glucosidase 12 (A)	ko00460: Cyanoamino acid metabolism; ko00500: Starch and sucrose metabolism; ko00999: Biosynthesis of various plant secondary metabolites; ko01100: Metabolic pathways; ko01110: Biosynthesis of secondary metabolites	leucine-rich repeat protein FLOR 1-like [Dioscorea cayenensis subsp. rotundata]	PGIP_PYRCO RecName: Full=Polygalacturonase inhibitor; AltName: Full=Polygalacturonase-inhibiting protein; Short=PGIG; Flags: Precursor;	A0A6J1A7B1_9ROSI SubName: Full=polygalacturonase inhibitor-like {ECO:0000313|RefSeq:XP_021282735.1};	--	GO:0048046,apoplast; GO:0005575,cellular_component; GO:0005576,extracellular region; GO:0110165,cellular anatomical entity	Leucine rich repeat	--	--	--
5492	Cluster-27885.1	2.61	2.85	2.52	1.41	0.61	0.78	84	80	67	36	18	21	-1.64848	5.36699e-05	0.000117737	down	1682	K05350 beta-glucosidase [EC:3.2.1.21] | (RefSeq) probable inactive beta-glucosidase 14 (A)	ko00460: Cyanoamino acid metabolism; ko00500: Starch and sucrose metabolism; ko00999: Biosynthesis of various plant secondary metabolites; ko01100: Metabolic pathways; ko01110: Biosynthesis of secondary metabolites	probable inactive beta-glucosidase 14 [Asparagus officinalis]	BGL18_ORYSJ RecName: Full=Beta-glucosidase 18 {ECO:0000303|PubMed:17196101}; Short=Os4bglu18 {ECO:0000303|PubMed:17196101}; EC=3.2.1.21 {ECO:0000269|PubMed:23811195, ECO:0000269|PubMed:25219312}; Flags: Precursor;	A0A6P5EKT2_ANACO SubName: Full=probable inactive beta-glucosidase 14 {ECO:0000313|RefSeq:XP_020084044.1};	Beta-glucosidase, lactase phlorizinhydrolase, and related proteins	GO:0033907,beta-D-fucosidase activity; GO:0004565,beta-galactosidase activity; GO:0008422,beta-glucosidase activity; GO:0047782,coniferin beta-glucosidase activity; GO:0102483,scopolin beta-glucosidase activity; GO:0005975,carbohydrate metabolic process; GO:0033491,coniferin metabolic process; GO:0016137,glycoside metabolic process; GO:0003674,molecular_function; GO:0003824,catalytic activity; GO…	Glycosyl hydrolase family 1	--	--	--
5569	Cluster-34253.11	2.28	2.31	2.35	0.99	1.02	0.38	48	42	41	16	19	6	-1.71162	0.00167657	0.00308976	down	1218	K01188 beta-glucosidase [EC:3.2.1.21] | (RefSeq) beta-glucosidase 12 (A)	ko00460: Cyanoamino acid metabolism; ko00500: Starch and sucrose metabolism; ko00999: Biosynthesis of various plant secondary metabolites; ko01100: Metabolic pathways; ko01110: Biosynthesis of secondary metabolites	polygalacturonase inhibitor-like [Cocos nucifera]	PGIP1_ARATH RecName: Full=Polygalacturonase inhibitor 1; AltName: Full=Polygalacturonase-inhibiting protein 1; Short=PGIP-1; Flags: Precursor;	A0A8K0HVB0_COCNU SubName: Full=Polygalacturonase inhibitor-like {ECO:0000313|EMBL:KAG1327210.1};	--	GO:0005576,extracellular region; GO:0005794,Golgi apparatus; GO:0016020,membrane; GO:0009505,plant-type cell wall; GO:0009506,plasmodesma; GO:0099503,secretory vesicle; GO:0090353,polygalacturonase inhibitor activity; GO:0003674,molecular_function; GO:0004857,enzyme inhibitor activity; GO:0030234,enzyme regulator activity; GO:0098772,molecular function regulator activity; GO:0005575,cellular_comp…	Leucine rich repeat	--	--	--
5715	Cluster-34679.2	4.58	7.57	4.31	1.56	2.01	1.37	137	197	107	36	54	34	-1.86382	4.55838e-07	1.24901e-06	down	1590	K01188 beta-glucosidase [EC:3.2.1.21] | (RefSeq) beta-glucosidase 6-like (A)	ko00460: Cyanoamino acid metabolism; ko00500: Starch and sucrose metabolism; ko00999: Biosynthesis of various plant secondary metabolites; ko01100: Metabolic pathways; ko01110: Biosynthesis of secondary metabolites	beta-glucosidase 6 isoform X2 [Elaeis guineensis]	BGL06_ORYSJ RecName: Full=Beta-glucosidase 6 {ECO:0000305}; Short=Os3bglu6 {ECO:0000303|PubMed:17196101}; EC=3.2.1.21 {ECO:0000269|PubMed:19587102}; Flags: Precursor;	A0A6I9SAU1_ELAGV SubName: Full=beta-glucosidase 6 isoform X2 {ECO:0000313|RefSeq:XP_010936326.1};	Beta-glucosidase, lactase phlorizinhydrolase, and related proteins	GO:0005576,extracellular region; GO:0033907,beta-D-fucosidase activity; GO:0004565,beta-galactosidase activity; GO:0080083,beta-gentiobiose beta-glucosidase activity; GO:0008422,beta-glucosidase activity; GO:0080079,cellobiose glucosidase activity; GO:0042973,glucan endo-1,3-beta-D-glucosidase activity; GO:0016798,hydrolase activity, acting on glycosyl bonds; GO:0102483,scopolin beta-glucosidase …	Glycosyl hydrolase family 1	--	--	--
5729	Cluster-34013.5	1.57	2.64	1.79	0.53	0.34	0.96	36	53	34	9	7	18	-1.87536	0.00186802	0.00341859	down	1302	K05349 beta-glucosidase [EC:3.2.1.21] | (RefSeq) beta-glucosidase BoGH3B-like isoform X1 (A)	ko00460: Cyanoamino acid metabolism; ko00500: Starch and sucrose metabolism; ko00999: Biosynthesis of various plant secondary metabolites; ko01100: Metabolic pathways; ko01110: Biosynthesis of secondary metabolites	Beta-glucosidase like [Actinidia chinensis var. chinensis]	--	A0A7C8YBL1_OPUST SubName: Full=Beta-glucosidase {ECO:0000313|EMBL:MBA4613970.1}; EC=3.2.1.21 {ECO:0000313|EMBL:MBA4613970.1};	--	GO:0008422,beta-glucosidase activity; GO:0102483,scopolin beta-glucosidase activity; GO:0005975,carbohydrate metabolic process; GO:0003674,molecular_function; GO:0003824,catalytic activity; GO:0004553,hydrolase activity, hydrolyzing O-glycosyl compounds; GO:0015926,glucosidase activity; GO:0016787,hydrolase activity; GO:0016798,hydrolase activity, acting on glycosyl bonds; GO:0008150,biological_p…	--	--	--	--
5869	Cluster-27768.5	45.56	46.94	43.15	10.4	8.72	9.99	1232	1119	981	264	253	273	-2.09861	5.22789e-67	4.44399e-65	down	1817	K01188 beta-glucosidase [EC:3.2.1.21] | (RefSeq) beta-glucosidase 11-like isoform X1 (A)	ko00460: Cyanoamino acid metabolism; ko00500: Starch and sucrose metabolism; ko00999: Biosynthesis of various plant secondary metabolites; ko01100: Metabolic pathways; ko01110: Biosynthesis of secondary metabolites	beta-glucosidase 11-like [Asparagus officinalis]	BGL22_ORYSJ RecName: Full=Beta-glucosidase 22; Short=Os5bglu22; EC=3.2.1.21; Flags: Precursor;	A0A5P1ECJ8_ASPOF SubName: Full=Uncharacterized protein {ECO:0000313|EMBL:ONK62937.1};	Beta-glucosidase, lactase phlorizinhydrolase, and related proteins	GO:0033907,beta-D-fucosidase activity; GO:0004565,beta-galactosidase activity; GO:0008422,beta-glucosidase activity; GO:0102483,scopolin beta-glucosidase activity; GO:0005975,carbohydrate metabolic process; GO:0003674,molecular_function; GO:0003824,catalytic activity; GO:0004553,hydrolase activity, hydrolyzing O-glycosyl compounds; GO:0016787,hydrolase activity; GO:0016798,hydrolase activity, act…	Glycosyl hydrolase family 1	--	--	--
5890	Cluster-34253.8	95.57	86.45	109.31	22.01	32.89	38.07	1540	1181	1409	208	353	391	-2.1362	4.63211e-19	4.57449e-18	down	1218	K01188 beta-glucosidase [EC:3.2.1.21] | (RefSeq) beta-glucosidase 12 (A)	ko00460: Cyanoamino acid metabolism; ko00500: Starch and sucrose metabolism; ko00999: Biosynthesis of various plant secondary metabolites; ko01100: Metabolic pathways; ko01110: Biosynthesis of secondary metabolites	polygalacturonase inhibitor-like [Cocos nucifera]	PGIP1_ARATH RecName: Full=Polygalacturonase inhibitor 1; AltName: Full=Polygalacturonase-inhibiting protein 1; Short=PGIP-1; Flags: Precursor;	A0A8K0HVB0_COCNU SubName: Full=Polygalacturonase inhibitor-like {ECO:0000313|EMBL:KAG1327210.1};	--	GO:0005576,extracellular region; GO:0005794,Golgi apparatus; GO:0016020,membrane; GO:0009505,plant-type cell wall; GO:0009506,plasmodesma; GO:0099503,secretory vesicle; GO:0090353,polygalacturonase inhibitor activity; GO:0003674,molecular_function; GO:0004857,enzyme inhibitor activity; GO:0030234,enzyme regulator activity; GO:0098772,molecular function regulator activity; GO:0005575,cellular_comp…	Leucine rich repeat	--	--	--
5894	Cluster-34013.3	1.38	1.02	1.06	0.51	0.37	0	79	51	51	23	19	0	-2.14495	0.0206238	0.0321427	down	2774	K05349 beta-glucosidase [EC:3.2.1.21] | (RefSeq) uncharacterized protein LOC103984290 (A)	ko00460: Cyanoamino acid metabolism; ko00500: Starch and sucrose metabolism; ko00999: Biosynthesis of various plant secondary metabolites; ko01100: Metabolic pathways; ko01110: Biosynthesis of secondary metabolites	hypothetical protein GW17_00046939, partial [Ensete ventricosum]	--	A0A444CY43_ENSVE SubName: Full=Uncharacterized protein {ECO:0000313|EMBL:RWV90831.1}; Flags: Fragment;	--	GO:0005576,extracellular region; GO:0004553,hydrolase activity, hydrolyzing O-glycosyl compounds; GO:0005975,carbohydrate metabolic process; GO:0003674,molecular_function; GO:0003824,catalytic activity; GO:0016787,hydrolase activity; GO:0016798,hydrolase activity, acting on glycosyl bonds; GO:0008150,biological_process; GO:0008152,metabolic process; GO:0044238,primary metabolic process; GO:007170…	--	--	--	--
6043	Cluster-27768.11	71.37	91.41	71.4	14.68	17.35	16.93	1435	1589	1185	233	316	287	-2.35793	1.42268e-43	5.99776e-42	down	1173	K01188 beta-glucosidase [EC:3.2.1.21] | (RefSeq) beta-glucosidase 11 isoform X1 (A)	ko00460: Cyanoamino acid metabolism; ko00500: Starch and sucrose metabolism; ko00999: Biosynthesis of various plant secondary metabolites; ko01100: Metabolic pathways; ko01110: Biosynthesis of secondary metabolites	beta-glucosidase 11-like [Asparagus officinalis]	BGL22_ORYSJ RecName: Full=Beta-glucosidase 22; Short=Os5bglu22; EC=3.2.1.21; Flags: Precursor;	A0A5P1ECJ8_ASPOF SubName: Full=Uncharacterized protein {ECO:0000313|EMBL:ONK62937.1};	Beta-glucosidase, lactase phlorizinhydrolase, and related proteins	GO:0033907,beta-D-fucosidase activity; GO:0004565,beta-galactosidase activity; GO:0008422,beta-glucosidase activity; GO:0102483,scopolin beta-glucosidase activity; GO:0005975,carbohydrate metabolic process; GO:0003674,molecular_function; GO:0003824,catalytic activity; GO:0004553,hydrolase activity, hydrolyzing O-glycosyl compounds; GO:0016787,hydrolase activity; GO:0016798,hydrolase activity, act…	Glycosyl hydrolase family 1	--	--	--
6116	Cluster-34679.7	0.95	1.12	1.44	0.11	1.05	0.38	46	45	58	4	8	15	-2.48796	4.73606e-05	0.000104551	down	2393	K01188 beta-glucosidase [EC:3.2.1.21] | (RefSeq) beta-glucosidase 6-like (A)	ko00460: Cyanoamino acid metabolism; ko00500: Starch and sucrose metabolism; ko00999: Biosynthesis of various plant secondary metabolites; ko01100: Metabolic pathways; ko01110: Biosynthesis of secondary metabolites	beta-glucosidase 6 isoform X2 [Elaeis guineensis]	BGL06_ORYSJ RecName: Full=Beta-glucosidase 6 {ECO:0000305}; Short=Os3bglu6 {ECO:0000303|PubMed:17196101}; EC=3.2.1.21 {ECO:0000269|PubMed:19587102}; Flags: Precursor;	A0A6I9SAU1_ELAGV SubName: Full=beta-glucosidase 6 isoform X2 {ECO:0000313|RefSeq:XP_010936326.1};	Beta-glucosidase, lactase phlorizinhydrolase, and related proteins	GO:0005576,extracellular region; GO:0033907,beta-D-fucosidase activity; GO:0004565,beta-galactosidase activity; GO:0080083,beta-gentiobiose beta-glucosidase activity; GO:0008422,beta-glucosidase activity; GO:0080079,cellobiose glucosidase activity; GO:0042973,glucan endo-1,3-beta-D-glucosidase activity; GO:0016798,hydrolase activity, acting on glycosyl bonds; GO:0102483,scopolin beta-glucosidase …	Glycosyl hydrolase family 1	--	--	--
6170	Cluster-34679.4	4.39	4.21	5.49	1.17	0.58	0.9	130	108	135	27	15	22	-2.57045	1.17035e-12	6.04095e-12	down	1577	K01188 beta-glucosidase [EC:3.2.1.21] | (RefSeq) beta-glucosidase 6-like (A)	ko00460: Cyanoamino acid metabolism; ko00500: Starch and sucrose metabolism; ko00999: Biosynthesis of various plant secondary metabolites; ko01100: Metabolic pathways; ko01110: Biosynthesis of secondary metabolites	Beta-glucosidase protein [Dioscorea alata]	BGL06_ORYSJ RecName: Full=Beta-glucosidase 6 {ECO:0000305}; Short=Os3bglu6 {ECO:0000303|PubMed:17196101}; EC=3.2.1.21 {ECO:0000269|PubMed:19587102}; Flags: Precursor;	A0A6I9SAU1_ELAGV SubName: Full=beta-glucosidase 6 isoform X2 {ECO:0000313|RefSeq:XP_010936326.1};	Beta-glucosidase, lactase phlorizinhydrolase, and related proteins	GO:0005576,extracellular region; GO:0033907,beta-D-fucosidase activity; GO:0004565,beta-galactosidase activity; GO:0080083,beta-gentiobiose beta-glucosidase activity; GO:0008422,beta-glucosidase activity; GO:0080079,cellobiose glucosidase activity; GO:0042973,glucan endo-1,3-beta-D-glucosidase activity; GO:0016798,hydrolase activity, acting on glycosyl bonds; GO:0102483,scopolin beta-glucosidase …	Glycosyl hydrolase family 1	--	--	--
6285	Cluster-34013.2	2.06	6.13	4.06	0.05	0.97	0.89	23	58	36	0	9	8	-2.82465	0.00277414	0.00495618	down	794	K05349 beta-glucosidase [EC:3.2.1.21] | (RefSeq) uncharacterized protein LOC103984290 (A)	ko00460: Cyanoamino acid metabolism; ko00500: Starch and sucrose metabolism; ko00999: Biosynthesis of various plant secondary metabolites; ko01100: Metabolic pathways; ko01110: Biosynthesis of secondary metabolites	hypothetical protein GW17_00046939, partial [Ensete ventricosum]	--	A0A444CY43_ENSVE SubName: Full=Uncharacterized protein {ECO:0000313|EMBL:RWV90831.1}; Flags: Fragment;	--	GO:0005576,extracellular region; GO:0004553,hydrolase activity, hydrolyzing O-glycosyl compounds; GO:0005975,carbohydrate metabolic process; GO:0003674,molecular_function; GO:0003824,catalytic activity; GO:0016787,hydrolase activity; GO:0016798,hydrolase activity, acting on glycosyl bonds; GO:0008150,biological_process; GO:0008152,metabolic process; GO:0044238,primary metabolic process; GO:007170…	Glycosyl hydrolase family 3 N terminal domain	--	--	--
6406	Cluster-25390.0	9.88	11.93	11.62	1.59	1.89	1.27	411	410	407	35	69	44	-3.08525	1.9597e-31	4.71734e-30	down	2167	K05349 beta-glucosidase [EC:3.2.1.21] | (RefSeq) uncharacterized protein LOC109828430 isoform X1 (A)	ko00460: Cyanoamino acid metabolism; ko00500: Starch and sucrose metabolism; ko00999: Biosynthesis of various plant secondary metabolites; ko01100: Metabolic pathways; ko01110: Biosynthesis of secondary metabolites	exo-1,3-beta-glucanase [Lilium longiflorum]	BXL4_ARATH RecName: Full=Beta-D-xylosidase 4; Short=AtBXL4; EC=3.2.1.37; Flags: Precursor;	Q75Z80_LILLO SubName: Full=Exo-1,3-beta-glucanase {ECO:0000313|EMBL:BAD13764.1};	--	GO:0048046,apoplast; GO:0016020,membrane; GO:0046556,alpha-L-arabinofuranosidase activity; GO:0009044,xylan 1,4-beta-xylosidase activity; GO:0031222,arabinan catabolic process; GO:0009627,systemic acquired resistance; GO:0045493,xylan catabolic process; GO:0003674,molecular_function; GO:0003824,catalytic activity; GO:0004553,hydrolase activity, hydrolyzing O-glycosyl compounds; GO:0016787,hydrola…	Glycosyl hydrolase family 3 N terminal domain	--	--	--
6420	Cluster-33825.3	10.68	8.34	11.28	1.78	0.45	1.64	129	86	111	17	4	17	-3.11398	2.56941e-09	9.18503e-09	down	835	K01188 beta-glucosidase [EC:3.2.1.21] | (RefSeq) beta-glucosidase 12 (A)	ko00460: Cyanoamino acid metabolism; ko00500: Starch and sucrose metabolism; ko00999: Biosynthesis of various plant secondary metabolites; ko01100: Metabolic pathways; ko01110: Biosynthesis of secondary metabolites	leucine-rich repeat protein FLOR 1-like [Dioscorea cayenensis subsp. rotundata]	PGIP_PYRCO RecName: Full=Polygalacturonase inhibitor; AltName: Full=Polygalacturonase-inhibiting protein; Short=PGIG; Flags: Precursor;	A0A6J1A7B1_9ROSI SubName: Full=polygalacturonase inhibitor-like {ECO:0000313|RefSeq:XP_021282735.1};	--	GO:0048046,apoplast; GO:0005575,cellular_component; GO:0005576,extracellular region; GO:0110165,cellular anatomical entity	Leucine rich repeat	--	--	--
6619	Cluster-26480.5	37.62	37.74	25.87	17.21	1.23	5.27	51	65	26	4	5	2	-3.71626	2.61945e-07	7.38781e-07	down	523	K05349 beta-glucosidase [EC:3.2.1.21] | (RefSeq) beta-glucosidase BoGH3B (A)	ko00460: Cyanoamino acid metabolism; ko00500: Starch and sucrose metabolism; ko00999: Biosynthesis of various plant secondary metabolites; ko01100: Metabolic pathways; ko01110: Biosynthesis of secondary metabolites	periplasmic beta-glucosidase-like [Pyrus x bretschneideri]	XYL1_MEDSV RecName: Full=Beta-xylosidase/alpha-L-arabinofuranosidase 1 {ECO:0000303|PubMed:17615411, ECO:0000312|EMBL:ABQ45227.1}; AltName: Full=Xylan 1,4-beta-xylosidase/Alpha-L-arabinofuranosidase 1; Short=MsXyl1 {ECO:0000303|PubMed:17615411}; Includes: RecName: Full=Beta-xylosidase; EC=3.2.1.37; AltName: Full=1,4-beta-D-xylan xylohydrolase {ECO:0000250|UniProtKB:P48792}; AltName: Full=Xylan 1,…	A0A5K0VIL0_9MAGN RecName: Full=Glyco_hydro_3_C domain-containing protein {ECO:0000259|Pfam:PF01915}; Flags: Fragment;	--	GO:0005576,extracellular region; GO:0046556,alpha-L-arabinofuranosidase activity; GO:0009044,xylan 1,4-beta-xylosidase activity; GO:0045493,xylan catabolic process; GO:0003674,molecular_function; GO:0003824,catalytic activity; GO:0004553,hydrolase activity, hydrolyzing O-glycosyl compounds; GO:0016787,hydrolase activity; GO:0016798,hydrolase activity, acting on glycosyl bonds; GO:0097599,xylanase…	Glycosyl hydrolase family 3 C-terminal domain	--	--	--
6742	Cluster-31262.0	3.95	2.66	3.87	0.12	0.41	0.06	84	49	68	2	8	1	-4.22101	2.43793e-09	8.73504e-09	down	1221	K05349 beta-glucosidase [EC:3.2.1.21] | (RefSeq) uncharacterized protein LOC103984290 (A)	ko00460: Cyanoamino acid metabolism; ko00500: Starch and sucrose metabolism; ko00999: Biosynthesis of various plant secondary metabolites; ko01100: Metabolic pathways; ko01110: Biosynthesis of secondary metabolites	hypothetical protein GW17_00046939, partial [Ensete ventricosum]	XYL1_MEDSV RecName: Full=Beta-xylosidase/alpha-L-arabinofuranosidase 1 {ECO:0000303|PubMed:17615411, ECO:0000312|EMBL:ABQ45227.1}; AltName: Full=Xylan 1,4-beta-xylosidase/Alpha-L-arabinofuranosidase 1; Short=MsXyl1 {ECO:0000303|PubMed:17615411}; Includes: RecName: Full=Beta-xylosidase; EC=3.2.1.37; AltName: Full=1,4-beta-D-xylan xylohydrolase {ECO:0000250|UniProtKB:P48792}; AltName: Full=Xylan 1,…	A0A444CY43_ENSVE SubName: Full=Uncharacterized protein {ECO:0000313|EMBL:RWV90831.1}; Flags: Fragment;	--	GO:0005576,extracellular region; GO:0046556,alpha-L-arabinofuranosidase activity; GO:0009044,xylan 1,4-beta-xylosidase activity; GO:0045493,xylan catabolic process; GO:0003674,molecular_function; GO:0003824,catalytic activity; GO:0004553,hydrolase activity, hydrolyzing O-glycosyl compounds; GO:0016787,hydrolase activity; GO:0016798,hydrolase activity, acting on glycosyl bonds; GO:0097599,xylanase…	Glycosyl hydrolase family 3 C-terminal domain	--	--	--
6975	Cluster-11566.0	2.48	3.33	3.22	0.14	0	0.13	23	26	24	1	0	1	-5.21888	2.13219e-05	4.88169e-05	down	715	K05349 beta-glucosidase [EC:3.2.1.21] | (RefSeq) uncharacterized protein LOC105042391 (A)	ko00460: Cyanoamino acid metabolism; ko00500: Starch and sucrose metabolism; ko00999: Biosynthesis of various plant secondary metabolites; ko01100: Metabolic pathways; ko01110: Biosynthesis of secondary metabolites	hypothetical protein C4D60_Mb08t04150 [Musa balbisiana]	XYL2_MEDSV RecName: Full=Beta-xylosidase/alpha-L-arabinofuranosidase 2 {ECO:0000303|PubMed:17615411, ECO:0000312|EMBL:ABQ45228.1}; AltName: Full=Xylan 1,4-beta-xylosidase/Alpha-L-arabinofuranosidase 2; Short=MsXyl2 {ECO:0000303|PubMed:17615411}; Includes: RecName: Full=Beta-xylosidase; EC=3.2.1.37; AltName: Full=1,4-beta-D-xylan xylohydrolase {ECO:0000250|UniProtKB:P48792}; AltName: Full=Xylan 1,…	A0A4S8K1B8_MUSBA RecName: Full=Glyco_hydro_3 domain-containing protein {ECO:0000259|Pfam:PF00933};	--	GO:0005576,extracellular region; GO:0046556,alpha-L-arabinofuranosidase activity; GO:0009044,xylan 1,4-beta-xylosidase activity; GO:0045493,xylan catabolic process; GO:0003674,molecular_function; GO:0003824,catalytic activity; GO:0004553,hydrolase activity, hydrolyzing O-glycosyl compounds; GO:0016787,hydrolase activity; GO:0016798,hydrolase activity, acting on glycosyl bonds; GO:0097599,xylanase…	Glycosyl hydrolase family 3 N terminal domain	--	--	--
7009	Cluster-34013.6	0.5	1.66	1.11	0	0.09	0	27	80	51	0	4	0	-5.36987	6.74328e-07	1.81151e-06	down	2657	K05349 beta-glucosidase [EC:3.2.1.21] | (RefSeq) uncharacterized protein LOC103984290 (A)	ko00460: Cyanoamino acid metabolism; ko00500: Starch and sucrose metabolism; ko00999: Biosynthesis of various plant secondary metabolites; ko01100: Metabolic pathways; ko01110: Biosynthesis of secondary metabolites	hypothetical protein GW17_00046939, partial [Ensete ventricosum]	BXL4_ARATH RecName: Full=Beta-D-xylosidase 4; Short=AtBXL4; EC=3.2.1.37; Flags: Precursor;	A0A444CY43_ENSVE SubName: Full=Uncharacterized protein {ECO:0000313|EMBL:RWV90831.1}; Flags: Fragment;	--	GO:0048046,apoplast; GO:0016020,membrane; GO:0046556,alpha-L-arabinofuranosidase activity; GO:0009044,xylan 1,4-beta-xylosidase activity; GO:0031222,arabinan catabolic process; GO:0009627,systemic acquired resistance; GO:0045493,xylan catabolic process; GO:0003674,molecular_function; GO:0003824,catalytic activity; GO:0004553,hydrolase activity, hydrolyzing O-glycosyl compounds; GO:0016787,hydrola…	Glycosyl hydrolase family 3 N terminal domain	--	--	--
7053	Cluster-27768.3	21.99	21.74	21.77	0.77	0.55	0.23	416	355	340	11	9	3	-5.6205	2.25412e-53	1.33691e-51	down	1124	K01188 beta-glucosidase [EC:3.2.1.21] | (RefSeq) putative beta-glucosidase 5 (A)	ko00460: Cyanoamino acid metabolism; ko00500: Starch and sucrose metabolism; ko00999: Biosynthesis of various plant secondary metabolites; ko01100: Metabolic pathways; ko01110: Biosynthesis of secondary metabolites	hypothetical protein PVAP13_5NG448500 [Panicum virgatum]	BGL32_ORYSJ RecName: Full=Beta-glucosidase 32; Short=Os9bglu32; EC=3.2.1.21; Flags: Precursor;	A0A5P1ECJ8_ASPOF SubName: Full=Uncharacterized protein {ECO:0000313|EMBL:ONK62937.1};	Beta-glucosidase, lactase phlorizinhydrolase, and related proteins	GO:0033907,beta-D-fucosidase activity; GO:0004565,beta-galactosidase activity; GO:0008422,beta-glucosidase activity; GO:0102483,scopolin beta-glucosidase activity; GO:0005975,carbohydrate metabolic process; GO:0003674,molecular_function; GO:0003824,catalytic activity; GO:0004553,hydrolase activity, hydrolyzing O-glycosyl compounds; GO:0016787,hydrolase activity; GO:0016798,hydrolase activity, act…	Glycosyl hydrolase family 1	--	--	--
7085	Cluster-34679.6	2.31	3.21	2.2	0	0	0.18	74	90	59	0	0	4	-5.81608	9.63426e-11	4.03039e-10	down	1689	K01188 beta-glucosidase [EC:3.2.1.21] | (RefSeq) beta-glucosidase 6-like (A)	ko00460: Cyanoamino acid metabolism; ko00500: Starch and sucrose metabolism; ko00999: Biosynthesis of various plant secondary metabolites; ko01100: Metabolic pathways; ko01110: Biosynthesis of secondary metabolites	beta-glucosidase 6 isoform X2 [Elaeis guineensis]	BGL06_ORYSJ RecName: Full=Beta-glucosidase 6 {ECO:0000305}; Short=Os3bglu6 {ECO:0000303|PubMed:17196101}; EC=3.2.1.21 {ECO:0000269|PubMed:19587102}; Flags: Precursor;	A0A6I9SAU1_ELAGV SubName: Full=beta-glucosidase 6 isoform X2 {ECO:0000313|RefSeq:XP_010936326.1};	Beta-glucosidase, lactase phlorizinhydrolase, and related proteins	GO:0005576,extracellular region; GO:0033907,beta-D-fucosidase activity; GO:0004565,beta-galactosidase activity; GO:0080083,beta-gentiobiose beta-glucosidase activity; GO:0008422,beta-glucosidase activity; GO:0080079,cellobiose glucosidase activity; GO:0042973,glucan endo-1,3-beta-D-glucosidase activity; GO:0016798,hydrolase activity, acting on glycosyl bonds; GO:0102483,scopolin beta-glucosidase …	Glycosyl hydrolase family 1	--	--	--
7204	Cluster-27768.4	64.32	71.27	70.58	0.58	0.94	0.87	670	627	593	4	8	7	-6.66262	1.44543e-74	1.43608e-72	down	763	K01188 beta-glucosidase [EC:3.2.1.21] | (RefSeq) beta-glucosidase 11-like isoform X1 (A)	ko00460: Cyanoamino acid metabolism; ko00500: Starch and sucrose metabolism; ko00999: Biosynthesis of various plant secondary metabolites; ko01100: Metabolic pathways; ko01110: Biosynthesis of secondary metabolites	beta-glucosidase 11-like [Asparagus officinalis]	BGL22_ORYSJ RecName: Full=Beta-glucosidase 22; Short=Os5bglu22; EC=3.2.1.21; Flags: Precursor;	A0A5P1ECJ8_ASPOF SubName: Full=Uncharacterized protein {ECO:0000313|EMBL:ONK62937.1};	Beta-glucosidase, lactase phlorizinhydrolase, and related proteins	GO:0033907,beta-D-fucosidase activity; GO:0004565,beta-galactosidase activity; GO:0008422,beta-glucosidase activity; GO:0102483,scopolin beta-glucosidase activity; GO:0005975,carbohydrate metabolic process; GO:0003674,molecular_function; GO:0003824,catalytic activity; GO:0004553,hydrolase activity, hydrolyzing O-glycosyl compounds; GO:0016787,hydrolase activity; GO:0016798,hydrolase activity, act…	Glycosyl hydrolase family 1	--	--	--
7325	Cluster-33825.9	4.83	3.91	4.05	0	0	0.12	65	45	44	0	0	1	-7.17841	2.49881e-08	7.99788e-08	down	894	K01188 beta-glucosidase [EC:3.2.1.21] | (RefSeq) beta-glucosidase 12 (A)	ko00460: Cyanoamino acid metabolism; ko00500: Starch and sucrose metabolism; ko00999: Biosynthesis of various plant secondary metabolites; ko01100: Metabolic pathways; ko01110: Biosynthesis of secondary metabolites	leucine-rich repeat protein FLOR 1-like [Dioscorea cayenensis subsp. rotundata]	PGIP_PYRCO RecName: Full=Polygalacturonase inhibitor; AltName: Full=Polygalacturonase-inhibiting protein; Short=PGIG; Flags: Precursor;	A0A833R0B7_9POAL SubName: Full=Polygalacturonase inhibitor 1 {ECO:0000313|EMBL:KAF3331128.1};	--	GO:0048046,apoplast; GO:0005575,cellular_component; GO:0005576,extracellular region; GO:0110165,cellular anatomical entity	Leucine rich repeat	--	--	--
7600	Cluster-16703.2	2.53	3.54	3.18	0.04	0	0	147	183	156	2	0	0	-7.95977	1.09839e-13	6.31759e-13	down	2810	K05349 beta-glucosidase [EC:3.2.1.21] | (RefSeq) uncharacterized protein LOC109843897 (A)	ko00460: Cyanoamino acid metabolism; ko00500: Starch and sucrose metabolism; ko00999: Biosynthesis of various plant secondary metabolites; ko01100: Metabolic pathways; ko01110: Biosynthesis of secondary metabolites	beta-glucosidase bogh3b [Olea europaea subsp. europaea]	HSP7O_ARATH RecName: Full=Heat shock 70 kDa protein 14; AltName: Full=Heat shock protein 70-14; Short=AtHsp70-14; AltName: Full=Heat shock protein 91;	A0A5P1EW05_ASPOF SubName: Full=Uncharacterized protein {ECO:0000313|EMBL:ONK68859.1};	--	GO:0005737,cytoplasm; GO:0005829,cytosol; GO:0005739,mitochondrion; GO:0005634,nucleus; GO:0005524,ATP binding; GO:0140662,ATP-dependent protein folding chaperone; GO:0006457,protein folding; GO:0009408,response to heat; GO:0000166,nucleotide binding; GO:0003674,molecular_function; GO:0005488,binding; GO:0017076,purine nucleotide binding; GO:0030554,adenyl nucleotide binding; GO:0032553,ribonucle…	--	--	--	--
7749	Cluster-34013.0	1.18	1.18	1.18	0	0	0	65	57	54	0	0	0	-8.34089	5.73472e-11	2.46021e-10	down	2657	K05349 beta-glucosidase [EC:3.2.1.21] | (RefSeq) uncharacterized protein LOC103984290 (A)	ko00460: Cyanoamino acid metabolism; ko00500: Starch and sucrose metabolism; ko00999: Biosynthesis of various plant secondary metabolites; ko01100: Metabolic pathways; ko01110: Biosynthesis of secondary metabolites	hypothetical protein GW17_00046939, partial [Ensete ventricosum]	BXL4_ARATH RecName: Full=Beta-D-xylosidase 4; Short=AtBXL4; EC=3.2.1.37; Flags: Precursor;	A0A444CY43_ENSVE SubName: Full=Uncharacterized protein {ECO:0000313|EMBL:RWV90831.1}; Flags: Fragment;	--	GO:0048046,apoplast; GO:0016020,membrane; GO:0046556,alpha-L-arabinofuranosidase activity; GO:0009044,xylan 1,4-beta-xylosidase activity; GO:0031222,arabinan catabolic process; GO:0009627,systemic acquired resistance; GO:0045493,xylan catabolic process; GO:0003674,molecular_function; GO:0003824,catalytic activity; GO:0004553,hydrolase activity, hydrolyzing O-glycosyl compounds; GO:0016787,hydrola…	Glycosyl hydrolase family 3 N terminal domain	--	--	--
[truncated: 368 more rows]

## Sheet: S4
Table S4: Analysis of the top 10 upregulated and top 10 downregulated differentially expressed genes associated with glycoside metabolism. xf, X; ly, L.
	ID	ly-1_fpkm	ly-2_fpkm	ly-3_fpkm		xf-1_fpkm	xf-2_fpkm	xf-3_fpkm		ly-1_count	ly-2_count	ly-3_count	xf-1_count	xf-2_count	xf-3_count	xf_vs_ly_log2FoldChange	xf_vs_ly_pvalue	xf_vs_ly_padj	xf_vs_ly_regulated	Length	KEGG			KEGG pathway	NR	Swissprot	TrEMBL	KOG	GO	Pfam	TF-Family	TF-Category	TF-Classification
[truncated: 20 more rows]
